# Supplementary material for: Genome and population sequencing of a chromosome-level genome assembly of the Chinese tapertail anchovy (Coilia nasus) provides novel insights into migratory adaptation
Source: Gigascience. 2020 Jan 2;9(1):giz157. doi: 10.1093/gigascience/giz157 (PMC6939831; doi:10.1093/gigascience/giz157)
Supplement: giz157_Supplemental_Figures_and_Tables [file giz157_supplemental_figures_and_tables.zip]

Archive with 4 entries (4 files):
- Supplementary materials revised.docx
- Supplementary Table 11.xlsx
- Supplementary Table 13.xlsx
- Supplementary Table 14.xlsx
