# Supplementary material for: Genome and population sequencing of a chromosome-level genome assembly of the Chinese tapertail anchovy (Coilia nasus) provides novel insights into migratory adaptation
Source: Gigascience. 2020 Jan 2;9(1):giz157. doi: 10.1093/gigascience/giz157 (PMC6939831; doi:10.1093/gigascience/giz157)
Supplement: giz157_Supplemental_Figures_and_Tables [file giz157_supplemental_figures_and_tables.zip › Supplementary Table 11.xlsx]

## Sheet: list.difgoall.xls
GO_ID	GO_Term	GO_Class	P value	GO levl	Gene ID
GO:0050113	inositol oxygenase activity	MF	0.00569886	5	KN_GLEAN_10019392
GO:0017022	myosin binding	MF	0.00569886	5	KN_GLEAN_10019439
GO:0003674	molecular_function	MF	0.0104757	1	KN_GLEAN_10004102,KN_GLEAN_10004103,KN_GLEAN_10018097,KN_GLEAN_10018165,KN_GLEAN_10018315,KN_GLEAN_10019392,KN_GLEAN_10019439,KN_GLEAN_10019446,KN_GLEAN_10008751,KN_GLEAN_10020112,KN_GLEAN_10000972,KN_GLEAN_10017741,KN_GLEAN_10005792,KN_GLEAN_10005795,KN_GLEAN_10005052,KN_GLEAN_10005931,KN_GLEAN_10012288,KN_GLEAN_10009714,KN_GLEAN_10009288,KN_GLEAN_10011601,KN_GLEAN_10011621,KN_GLEAN_10010763,KN_…
GO:0008502	melatonin receptor activity	MF	0.0170006	6	KN_GLEAN_10009714
GO:0022892	substrate-specific transporter activity	MF	0.0211442	3	KN_GLEAN_10018315,KN_GLEAN_10011621,KN_GLEAN_10008054,KN_GLEAN_10012192,KN_GLEAN_10007396,KN_GLEAN_10012909,KN_GLEAN_10017690,KN_GLEAN_10017697,KN_GLEAN_10009813
GO:0016712	oxidoreductase activity, acting on paired donors, with incorporation or reduction of molecular oxygen, reduced flavin or flavoprotein as one donor, and incorporation of one atom of oxygen	MF	0.0281756	5	KN_GLEAN_10004102
GO:0005184	neuropeptide hormone activity	MF	0.0281756	6	KN_GLEAN_10008751
GO:0015075	ion transmembrane transporter activity	MF	0.0305089	5	KN_GLEAN_10018315,KN_GLEAN_10011621,KN_GLEAN_10008054,KN_GLEAN_10007396,KN_GLEAN_10012909,KN_GLEAN_10017690,KN_GLEAN_10017697,KN_GLEAN_10009813
GO:0015662	ATPase activity, coupled to transmembrane movement of ions, phosphorylative mechanism	MF	0.0341408	7	KN_GLEAN_10012909,KN_GLEAN_10017697
GO:0005261	cation channel activity	MF	0.0357676	7	KN_GLEAN_10018315,KN_GLEAN_10011621,KN_GLEAN_10008054,KN_GLEAN_10007396
GO:0008121	ubiquinol-cytochrome-c reductase activity	MF	0.0392251	6	KN_GLEAN_10017690
GO:0016679	oxidoreductase activity, acting on diphenols and related substances as donors	MF	0.0392251	4	KN_GLEAN_10017690
GO:0016681	oxidoreductase activity, acting on diphenols and related substances as donors, cytochrome as acceptor	MF	0.0392251	5	KN_GLEAN_10017690
GO:0005267	potassium channel activity	MF	0.0481554	8	KN_GLEAN_10018315,KN_GLEAN_10011621,KN_GLEAN_10008054
GO:0042625	ATPase activity, coupled to transmembrane movement of ions	MF	0.0500717	6	KN_GLEAN_10012909,KN_GLEAN_10017697
GO:0015079	potassium ion transmembrane transporter activity	MF	0.0541077	8	KN_GLEAN_10018315,KN_GLEAN_10011621,KN_GLEAN_10008054
GO:0022891	substrate-specific transmembrane transporter activity	MF	0.0568912	4	KN_GLEAN_10018315,KN_GLEAN_10011621,KN_GLEAN_10008054,KN_GLEAN_10007396,KN_GLEAN_10012909,KN_GLEAN_10017690,KN_GLEAN_10017697,KN_GLEAN_10009813
GO:0005216	ion channel activity	MF	0.0575815	6	KN_GLEAN_10018315,KN_GLEAN_10011621,KN_GLEAN_10008054,KN_GLEAN_10007396,KN_GLEAN_10009813
GO:0022838	substrate-specific channel activity	MF	0.0575815	5	KN_GLEAN_10018315,KN_GLEAN_10011621,KN_GLEAN_10008054,KN_GLEAN_10007396,KN_GLEAN_10009813
GO:0022890	inorganic cation transmembrane transporter activity	MF	0.0575815	7	KN_GLEAN_10018315,KN_GLEAN_10011621,KN_GLEAN_10008054,KN_GLEAN_10007396,KN_GLEAN_10017690
GO:0015267	channel activity	MF	0.0597793	5	KN_GLEAN_10018315,KN_GLEAN_10011621,KN_GLEAN_10008054,KN_GLEAN_10007396,KN_GLEAN_10009813
GO:0022803	passive transmembrane transporter activity	MF	0.0597793	4	KN_GLEAN_10018315,KN_GLEAN_10011621,KN_GLEAN_10008054,KN_GLEAN_10007396,KN_GLEAN_10009813
GO:0022857	transmembrane transporter activity	MF	0.066424	3	KN_GLEAN_10018315,KN_GLEAN_10011621,KN_GLEAN_10008054,KN_GLEAN_10007396,KN_GLEAN_10012909,KN_GLEAN_10017690,KN_GLEAN_10017697,KN_GLEAN_10009813
GO:0005158	insulin receptor binding	MF	0.0821971	5	KN_GLEAN_10010763
GO:0004198	calcium-dependent cysteine-type endopeptidase activity	MF	0.0874334	8	KN_GLEAN_10013190
GO:0008375	acetylglucosaminyltransferase activity	MF	0.0874334	6	KN_GLEAN_10005946
GO:0042626	ATPase activity, coupled to transmembrane movement of substances	MF	0.0897153	5	KN_GLEAN_10012909,KN_GLEAN_10017697
GO:0043492	ATPase activity, coupled to movement of substances	MF	0.0897153	10	KN_GLEAN_10012909,KN_GLEAN_10017697
GO:0008324	cation transmembrane transporter activity	MF	0.0912495	6	KN_GLEAN_10018315,KN_GLEAN_10011621,KN_GLEAN_10008054,KN_GLEAN_10007396,KN_GLEAN_10017690
GO:0015077	monovalent inorganic cation transmembrane transporter activity	MF	0.0944223	8	KN_GLEAN_10018315,KN_GLEAN_10011621,KN_GLEAN_10008054,KN_GLEAN_10017690
GO:0016820	hydrolase activity, acting on acid anhydrides, catalyzing transmembrane movement of substances	MF	0.0967155	4	KN_GLEAN_10012909,KN_GLEAN_10017697
GO:0015399	primary active transmembrane transporter activity	MF	0.0967155	5	KN_GLEAN_10012909,KN_GLEAN_10017697
GO:0015405	P-P-bond-hydrolysis-driven transmembrane transporter activity	MF	0.0967155	6	KN_GLEAN_10012909,KN_GLEAN_10017697
GO:0032403	protein complex binding	MF	0.0978177	4	KN_GLEAN_10010763
GO:0046873	metal ion transmembrane transporter activity	MF	0.0996663	7	KN_GLEAN_10018315,KN_GLEAN_10011621,KN_GLEAN_10008054,KN_GLEAN_10007396
GO:0005164	tumor necrosis factor receptor binding	MF	0.102966	7	KN_GLEAN_10012892
GO:0032813	tumor necrosis factor receptor superfamily binding	MF	0.102966	6	KN_GLEAN_10012892
GO:0004181	metallocarboxypeptidase activity	MF	0.113176	8	KN_GLEAN_10019785
GO:0016701	oxidoreductase activity, acting on single donors with incorporation of molecular oxygen	MF	0.123271	4	KN_GLEAN_10019392
GO:0005516	calmodulin binding	MF	0.128276	4	KN_GLEAN_10019439
GO:0016758	transferase activity, transferring hexosyl groups	MF	0.131856	5	KN_GLEAN_10017741,KN_GLEAN_10005946
GO:0005245	voltage-gated calcium channel activity	MF	0.133253	9	KN_GLEAN_10007396
GO:0004180	carboxypeptidase activity	MF	0.133253	7	KN_GLEAN_10019785
GO:0008194	UDP-glycosyltransferase activity	MF	0.133253	5	KN_GLEAN_10005946
GO:0009055	electron carrier activity	MF	0.13378	2	KN_GLEAN_10004102,KN_GLEAN_10008052
GO:0008235	metalloexopeptidase activity	MF	0.148016	7	KN_GLEAN_10019785
GO:0004970	ionotropic glutamate receptor activity	MF	0.152881	6	KN_GLEAN_10009813
GO:0005234	extracellular-glutamate-gated ion channel activity	MF	0.152881	10	KN_GLEAN_10009813
GO:0008066	glutamate receptor activity	MF	0.152881	5	KN_GLEAN_10009813
GO:0005215	transporter activity	MF	0.154924	2	KN_GLEAN_10018315,KN_GLEAN_10011621,KN_GLEAN_10008054,KN_GLEAN_10012192,KN_GLEAN_10007396,KN_GLEAN_10012909,KN_GLEAN_10017690,KN_GLEAN_10017697,KN_GLEAN_10009813
GO:0051536	iron-sulfur cluster binding	MF	0.167314	4	KN_GLEAN_10008052
GO:0051540	metal cluster binding	MF	0.167314	3	KN_GLEAN_10008052
GO:0008565	protein transporter activity	MF	0.190831	4	KN_GLEAN_10012192
GO:0005506	iron ion binding	MF	0.19395	7	KN_GLEAN_10004102,KN_GLEAN_10019392
GO:0022843	voltage-gated cation channel activity	MF	0.19395	8	KN_GLEAN_10008054,KN_GLEAN_10007396
GO:0022836	gated channel activity	MF	0.205218	6	KN_GLEAN_10008054,KN_GLEAN_10007396,KN_GLEAN_10009813
GO:0022839	ion gated channel activity	MF	0.205218	6	KN_GLEAN_10008054,KN_GLEAN_10007396,KN_GLEAN_10009813
GO:0005102	receptor binding	MF	0.226033	4	KN_GLEAN_10008751,KN_GLEAN_10010763,KN_GLEAN_10012892
GO:0005231	excitatory extracellular ligand-gated ion channel activity	MF	0.227102	9	KN_GLEAN_10009813
GO:0005262	calcium channel activity	MF	0.231522	8	KN_GLEAN_10007396
GO:0035091	phosphatidylinositol binding	MF	0.240286	5	KN_GLEAN_10017053
GO:0016705	oxidoreductase activity, acting on paired donors, with incorporation or reduction of molecular oxygen	MF	0.240286	4	KN_GLEAN_10004102
GO:0008238	exopeptidase activity	MF	0.240286	6	KN_GLEAN_10019785
GO:0005244	voltage-gated ion channel activity	MF	0.242077	7	KN_GLEAN_10008054,KN_GLEAN_10007396
GO:0022832	voltage-gated channel activity	MF	0.242077	7	KN_GLEAN_10008054,KN_GLEAN_10007396
GO:0008138	protein tyrosine/serine/threonine phosphatase activity	MF	0.261768	8	KN_GLEAN_10009288
GO:0005126	cytokine receptor binding	MF	0.270192	5	KN_GLEAN_10012892
GO:0042623	ATPase activity, coupled	MF	0.271684	9	KN_GLEAN_10012909,KN_GLEAN_10017697
GO:0004879	ligand-activated sequence-specific DNA binding RNA polymerase II transcription factor activity	MF	0.274368	4	KN_GLEAN_10011414
GO:0000981	sequence-specific DNA binding RNA polymerase II transcription factor activity	MF	0.274368	4	KN_GLEAN_10011414
GO:0015085	calcium ion transmembrane transporter activity	MF	0.28265	8	KN_GLEAN_10007396
GO:0072509	divalent inorganic cation transmembrane transporter activity	MF	0.28265	8	KN_GLEAN_10007396
GO:0046983	protein dimerization activity	MF	0.298935	4	KN_GLEAN_10005931
GO:0005179	hormone activity	MF	0.298935	5	KN_GLEAN_10008751
GO:0004197	cysteine-type endopeptidase activity	MF	0.298935	7	KN_GLEAN_10013190
GO:0003707	steroid hormone receptor activity	MF	0.302949	4	KN_GLEAN_10011414
GO:0005543	phospholipid binding	MF	0.322681	4	KN_GLEAN_10017053
GO:0016757	transferase activity, transferring glycosyl groups	MF	0.339034	4	KN_GLEAN_10017741,KN_GLEAN_10005946
GO:0015078	hydrogen ion transmembrane transporter activity	MF	0.341862	9	KN_GLEAN_10017690
GO:0022804	active transmembrane transporter activity	MF	0.345276	4	KN_GLEAN_10012909,KN_GLEAN_10017697
GO:0008234	cysteine-type peptidase activity	MF	0.345633	6	KN_GLEAN_10013190
GO:0016887	ATPase activity	MF	0.351499	8	KN_GLEAN_10012909,KN_GLEAN_10017697
GO:0003777	microtubule motor activity	MF	0.353112	9	KN_GLEAN_10007149
GO:0004497	monooxygenase activity	MF	0.375045	4	KN_GLEAN_10004102
GO:0005230	extracellular ligand-gated ion channel activity	MF	0.392762	8	KN_GLEAN_10009813
GO:0017111	nucleoside-triphosphatase activity	MF	0.425347	7	KN_GLEAN_10005795,KN_GLEAN_10007017,KN_GLEAN_10007149,KN_GLEAN_10012909,KN_GLEAN_10017697
GO:0016462	pyrophosphatase activity	MF	0.427902	6	KN_GLEAN_10005795,KN_GLEAN_10007017,KN_GLEAN_10007149,KN_GLEAN_10012909,KN_GLEAN_10017697
GO:0016818	hydrolase activity, acting on acid anhydrides, in phosphorus-containing anhydrides	MF	0.429195	5	KN_GLEAN_10005795,KN_GLEAN_10007017,KN_GLEAN_10007149,KN_GLEAN_10012909,KN_GLEAN_10017697
GO:0020037	heme binding	MF	0.44299	5	KN_GLEAN_10004102
GO:0046906	tetrapyrrole binding	MF	0.449369	4	KN_GLEAN_10004102
GO:0005249	voltage-gated potassium channel activity	MF	0.458803	9	KN_GLEAN_10008054
GO:0005488	binding	MF	0.462005	2	KN_GLEAN_10004102,KN_GLEAN_10018097,KN_GLEAN_10019392,KN_GLEAN_10019439,KN_GLEAN_10019446,KN_GLEAN_10008751,KN_GLEAN_10020112,KN_GLEAN_10000972,KN_GLEAN_10005792,KN_GLEAN_10005795,KN_GLEAN_10005052,KN_GLEAN_10005931,KN_GLEAN_10012288,KN_GLEAN_10011601,KN_GLEAN_10010763,KN_GLEAN_10007017,KN_GLEAN_10015286,KN_GLEAN_10014470,KN_GLEAN_10007149,KN_GLEAN_10019668,KN_GLEAN_10008052,KN_GLEAN_10018306,KN_…
GO:0015276	ligand-gated ion channel activity	MF	0.494971	7	KN_GLEAN_10009813
GO:0022834	ligand-gated channel activity	MF	0.494971	7	KN_GLEAN_10009813
GO:0003779	actin binding	MF	0.500763	5	KN_GLEAN_10019439
GO:0004386	helicase activity	MF	0.503634	8	KN_GLEAN_10005795
GO:0016787	hydrolase activity	MF	0.514458	3	KN_GLEAN_10005795,KN_GLEAN_10009288,KN_GLEAN_10007017,KN_GLEAN_10007149,KN_GLEAN_10013190,KN_GLEAN_10019785,KN_GLEAN_10012909,KN_GLEAN_10017697
GO:0005515	protein binding	MF	0.522507	3	KN_GLEAN_10018097,KN_GLEAN_10019439,KN_GLEAN_10019446,KN_GLEAN_10008751,KN_GLEAN_10000972,KN_GLEAN_10005795,KN_GLEAN_10005931,KN_GLEAN_10012288,KN_GLEAN_10010763,KN_GLEAN_10014470,KN_GLEAN_10019668,KN_GLEAN_10018306,KN_GLEAN_10017053,KN_GLEAN_10019226,KN_GLEAN_10019790,KN_GLEAN_10012192,KN_GLEAN_10004177,KN_GLEAN_10016743,KN_GLEAN_10016914,KN_GLEAN_10012892,KN_GLEAN_10012922,KN_GLEAN_10009813,KN_…
GO:0016788	hydrolase activity, acting on ester bonds	MF	0.522872	4	KN_GLEAN_10009288
GO:0016881	acid-amino acid ligase activity	MF	0.534161	5	KN_GLEAN_10016720
GO:0004721	phosphoprotein phosphatase activity	MF	0.536842	7	KN_GLEAN_10009288
GO:0008289	lipid binding	MF	0.555191	3	KN_GLEAN_10017053
GO:0003774	motor activity	MF	0.5603	8	KN_GLEAN_10007149
GO:0097159	organic cyclic compound binding	MF	0.569268	3	KN_GLEAN_10004102,KN_GLEAN_10020112,KN_GLEAN_10005792,KN_GLEAN_10005795,KN_GLEAN_10005931,KN_GLEAN_10007017,KN_GLEAN_10015286,KN_GLEAN_10007149,KN_GLEAN_10011414,KN_GLEAN_10003837,KN_GLEAN_10006490,KN_GLEAN_10004807,KN_GLEAN_10016743,KN_GLEAN_10007405,KN_GLEAN_10012909,KN_GLEAN_10017697,KN_GLEAN_10009813
GO:0016491	oxidoreductase activity	MF	0.570529	3	KN_GLEAN_10004102,KN_GLEAN_10004103,KN_GLEAN_10019392,KN_GLEAN_10017690
GO:0004674	protein serine/threonine kinase activity	MF	0.572906	7	KN_GLEAN_10020112,KN_GLEAN_10006490,KN_GLEAN_10007405,KN_GLEAN_10009813
GO:1901363	heterocyclic compound binding	MF	0.577134	3	KN_GLEAN_10004102,KN_GLEAN_10020112,KN_GLEAN_10005792,KN_GLEAN_10005795,KN_GLEAN_10005931,KN_GLEAN_10007017,KN_GLEAN_10015286,KN_GLEAN_10007149,KN_GLEAN_10011414,KN_GLEAN_10003837,KN_GLEAN_10006490,KN_GLEAN_10004807,KN_GLEAN_10016743,KN_GLEAN_10007405,KN_GLEAN_10012909,KN_GLEAN_10017697,KN_GLEAN_10009813
GO:0016879	ligase activity, forming carbon-nitrogen bonds	MF	0.584991	4	KN_GLEAN_10016720
GO:0003700	sequence-specific DNA binding transcription factor activity	MF	0.589265	3	KN_GLEAN_10005931,KN_GLEAN_10011414
GO:0001071	nucleic acid binding transcription factor activity	MF	0.589265	2	KN_GLEAN_10005931,KN_GLEAN_10011414
GO:0016740	transferase activity	MF	0.593924	3	KN_GLEAN_10020112,KN_GLEAN_10017741,KN_GLEAN_10005946,KN_GLEAN_10006490,KN_GLEAN_10007405,KN_GLEAN_10009813
GO:0016817	hydrolase activity, acting on acid anhydrides	MF	0.595017	4	KN_GLEAN_10005795,KN_GLEAN_10007017,KN_GLEAN_10007149,KN_GLEAN_10012909,KN_GLEAN_10017697
GO:0008092	cytoskeletal protein binding	MF	0.60604	4	KN_GLEAN_10019439
GO:0016791	phosphatase activity	MF	0.608313	6	KN_GLEAN_10009288
GO:0004871	signal transducer activity	MF	0.630361	3	KN_GLEAN_10009714,KN_GLEAN_10011414,KN_GLEAN_10009813
GO:0060089	molecular transducer activity	MF	0.630361	2	KN_GLEAN_10009714,KN_GLEAN_10011414,KN_GLEAN_10009813
GO:0003676	nucleic acid binding	MF	0.641724	4	KN_GLEAN_10005792,KN_GLEAN_10005795,KN_GLEAN_10005931,KN_GLEAN_10015286,KN_GLEAN_10011414,KN_GLEAN_10003837,KN_GLEAN_10004807,KN_GLEAN_10016743
GO:0046914	transition metal ion binding	MF	0.690719	6	KN_GLEAN_10004102,KN_GLEAN_10019392,KN_GLEAN_10011601,KN_GLEAN_10011414,KN_GLEAN_10019785,KN_GLEAN_10004804,KN_GLEAN_10004177,KN_GLEAN_10016743,KN_GLEAN_10016914,KN_GLEAN_10014754,KN_GLEAN_10001526
GO:0003824	catalytic activity	MF	0.699531	2	KN_GLEAN_10004102,KN_GLEAN_10004103,KN_GLEAN_10018165,KN_GLEAN_10019392,KN_GLEAN_10020112,KN_GLEAN_10017741,KN_GLEAN_10005795,KN_GLEAN_10009288,KN_GLEAN_10007017,KN_GLEAN_10007149,KN_GLEAN_10019978,KN_GLEAN_10013190,KN_GLEAN_10019785,KN_GLEAN_10005946,KN_GLEAN_10006490,KN_GLEAN_10016720,KN_GLEAN_10009772,KN_GLEAN_10007405,KN_GLEAN_10012909,KN_GLEAN_10017690,KN_GLEAN_10017697,KN_GLEAN_10009813
GO:0036094	small molecule binding	MF	0.723081	3	KN_GLEAN_10020112,KN_GLEAN_10005795,KN_GLEAN_10007017,KN_GLEAN_10007149,KN_GLEAN_10006490,KN_GLEAN_10007405,KN_GLEAN_10012909,KN_GLEAN_10017697,KN_GLEAN_10009813
GO:0004175	endopeptidase activity	MF	0.724947	6	KN_GLEAN_10013190
GO:0005198	structural molecule activity	MF	0.724966	2	KN_GLEAN_10001731
GO:0004930	G-protein coupled receptor activity	MF	0.725048	5	KN_GLEAN_10009714
GO:0043168	anion binding	MF	0.729898	4	KN_GLEAN_10020112,KN_GLEAN_10005795,KN_GLEAN_10007017,KN_GLEAN_10007149,KN_GLEAN_10006490,KN_GLEAN_10007405,KN_GLEAN_10012909,KN_GLEAN_10017697,KN_GLEAN_10009813
GO:0005509	calcium ion binding	MF	0.740691	6	KN_GLEAN_10005052,KN_GLEAN_10003836,KN_GLEAN_10013190
GO:0046872	metal ion binding	MF	0.7599	5	KN_GLEAN_10004102,KN_GLEAN_10019392,KN_GLEAN_10005052,KN_GLEAN_10011601,KN_GLEAN_10011414,KN_GLEAN_10003836,KN_GLEAN_10013190,KN_GLEAN_10019785,KN_GLEAN_10004804,KN_GLEAN_10004177,KN_GLEAN_10016743,KN_GLEAN_10016914,KN_GLEAN_10014754,KN_GLEAN_10001526
GO:0004888	transmembrane signaling receptor activity	MF	0.774044	4	KN_GLEAN_10009714,KN_GLEAN_10009813
GO:0043169	cation binding	MF	0.776579	4	KN_GLEAN_10004102,KN_GLEAN_10019392,KN_GLEAN_10005052,KN_GLEAN_10011601,KN_GLEAN_10011414,KN_GLEAN_10003836,KN_GLEAN_10013190,KN_GLEAN_10019785,KN_GLEAN_10004804,KN_GLEAN_10004177,KN_GLEAN_10016743,KN_GLEAN_10016914,KN_GLEAN_10014754,KN_GLEAN_10001526
GO:0004672	protein kinase activity	MF	0.782931	6	KN_GLEAN_10020112,KN_GLEAN_10006490,KN_GLEAN_10007405,KN_GLEAN_10009813
GO:0000166	nucleotide binding	MF	0.787147	4	KN_GLEAN_10020112,KN_GLEAN_10005795,KN_GLEAN_10007017,KN_GLEAN_10007149,KN_GLEAN_10006490,KN_GLEAN_10007405,KN_GLEAN_10012909,KN_GLEAN_10017697,KN_GLEAN_10009813
GO:1901265	nucleoside phosphate binding	MF	0.787147	4	KN_GLEAN_10020112,KN_GLEAN_10005795,KN_GLEAN_10007017,KN_GLEAN_10007149,KN_GLEAN_10006490,KN_GLEAN_10007405,KN_GLEAN_10012909,KN_GLEAN_10017697,KN_GLEAN_10009813
GO:0004872	receptor activity	MF	0.80059	2	KN_GLEAN_10009714,KN_GLEAN_10011414,KN_GLEAN_10009813
GO:0005524	ATP binding	MF	0.887338	6	KN_GLEAN_10020112,KN_GLEAN_10005795,KN_GLEAN_10007149,KN_GLEAN_10006490,KN_GLEAN_10007405,KN_GLEAN_10012909,KN_GLEAN_10017697,KN_GLEAN_10009813
GO:0032559	adenyl ribonucleotide binding	MF	0.889153	7	KN_GLEAN_10020112,KN_GLEAN_10005795,KN_GLEAN_10007149,KN_GLEAN_10006490,KN_GLEAN_10007405,KN_GLEAN_10012909,KN_GLEAN_10017697,KN_GLEAN_10009813
GO:0030554	adenyl nucleotide binding	MF	0.892779	6	KN_GLEAN_10020112,KN_GLEAN_10005795,KN_GLEAN_10007149,KN_GLEAN_10006490,KN_GLEAN_10007405,KN_GLEAN_10012909,KN_GLEAN_10017697,KN_GLEAN_10009813
GO:0003677	DNA binding	MF	0.897853	5	KN_GLEAN_10005792,KN_GLEAN_10005795,KN_GLEAN_10005931,KN_GLEAN_10015286,KN_GLEAN_10011414,KN_GLEAN_10003837,KN_GLEAN_10016743
GO:0043167	ion binding	MF	0.935455	3	KN_GLEAN_10004102,KN_GLEAN_10019392,KN_GLEAN_10020112,KN_GLEAN_10005795,KN_GLEAN_10005052,KN_GLEAN_10011601,KN_GLEAN_10007017,KN_GLEAN_10007149,KN_GLEAN_10011414,KN_GLEAN_10003836,KN_GLEAN_10013190,KN_GLEAN_10019785,KN_GLEAN_10006490,KN_GLEAN_10004804,KN_GLEAN_10004177,KN_GLEAN_10016743,KN_GLEAN_10007405,KN_GLEAN_10016914,KN_GLEAN_10012909,KN_GLEAN_10017697,KN_GLEAN_10014754,KN_GLEAN_10009813,KN_…
GO:0017076	purine nucleotide binding	MF	0.943626	5	KN_GLEAN_10020112,KN_GLEAN_10005795,KN_GLEAN_10007017,KN_GLEAN_10007149,KN_GLEAN_10006490,KN_GLEAN_10007405,KN_GLEAN_10012909,KN_GLEAN_10017697,KN_GLEAN_10009813
GO:0032553	ribonucleotide binding	MF	0.943626	5	KN_GLEAN_10020112,KN_GLEAN_10005795,KN_GLEAN_10007017,KN_GLEAN_10007149,KN_GLEAN_10006490,KN_GLEAN_10007405,KN_GLEAN_10012909,KN_GLEAN_10017697,KN_GLEAN_10009813
GO:0008270	zinc ion binding	MF	0.959017	7	KN_GLEAN_10011601,KN_GLEAN_10011414,KN_GLEAN_10019785,KN_GLEAN_10004804,KN_GLEAN_10004177,KN_GLEAN_10016743,KN_GLEAN_10016914,KN_GLEAN_10014754,KN_GLEAN_10001526
GO:0032555	purine ribonucleotide binding	MF	0.960726	6	KN_GLEAN_10020112,KN_GLEAN_10005795,KN_GLEAN_10007017,KN_GLEAN_10007149,KN_GLEAN_10006490,KN_GLEAN_10007405,KN_GLEAN_10012909,KN_GLEAN_10017697,KN_GLEAN_10009813
GO:0001882	nucleoside binding	MF	0.962287	4	KN_GLEAN_10020112,KN_GLEAN_10005795,KN_GLEAN_10007017,KN_GLEAN_10007149,KN_GLEAN_10006490,KN_GLEAN_10007405,KN_GLEAN_10012909,KN_GLEAN_10017697,KN_GLEAN_10009813
GO:0032549	ribonucleoside binding	MF	0.96541	5	KN_GLEAN_10020112,KN_GLEAN_10005795,KN_GLEAN_10007017,KN_GLEAN_10007149,KN_GLEAN_10006490,KN_GLEAN_10007405,KN_GLEAN_10012909,KN_GLEAN_10017697,KN_GLEAN_10009813
GO:0001883	purine nucleoside binding	MF	0.971667	5	KN_GLEAN_10020112,KN_GLEAN_10005795,KN_GLEAN_10007017,KN_GLEAN_10007149,KN_GLEAN_10006490,KN_GLEAN_10007405,KN_GLEAN_10012909,KN_GLEAN_10017697,KN_GLEAN_10009813
GO:0032550	purine ribonucleoside binding	MF	0.971667	6	KN_GLEAN_10020112,KN_GLEAN_10005795,KN_GLEAN_10007017,KN_GLEAN_10007149,KN_GLEAN_10006490,KN_GLEAN_10007405,KN_GLEAN_10012909,KN_GLEAN_10017697,KN_GLEAN_10009813
GO:0035639	purine ribonucleoside triphosphate binding	MF	0.971667	5	KN_GLEAN_10020112,KN_GLEAN_10005795,KN_GLEAN_10007017,KN_GLEAN_10007149,KN_GLEAN_10006490,KN_GLEAN_10007405,KN_GLEAN_10012909,KN_GLEAN_10017697,KN_GLEAN_10009813
GO:0003924	GTPase activity	MF	1	8	KN_GLEAN_10007017
GO:0016301	kinase activity	MF	1	5	KN_GLEAN_10020112,KN_GLEAN_10006490,KN_GLEAN_10007405,KN_GLEAN_10009813
GO:0016773	phosphotransferase activity, alcohol group as acceptor	MF	1	5	KN_GLEAN_10020112,KN_GLEAN_10006490,KN_GLEAN_10007405,KN_GLEAN_10009813
GO:0042578	phosphoric ester hydrolase activity	MF	1	5	KN_GLEAN_10009288
GO:0032561	guanyl ribonucleotide binding	MF	1	7	KN_GLEAN_10007017,KN_GLEAN_10006490
GO:0008237	metallopeptidase activity	MF	1	6	KN_GLEAN_10019785
GO:0043565	sequence-specific DNA binding	MF	1	6	KN_GLEAN_10005931,KN_GLEAN_10011414
GO:0005525	GTP binding	MF	1	6	KN_GLEAN_10007017,KN_GLEAN_10006490
GO:0016772	transferase activity, transferring phosphorus-containing groups	MF	1	4	KN_GLEAN_10020112,KN_GLEAN_10006490,KN_GLEAN_10007405,KN_GLEAN_10009813
GO:0038023	signaling receptor activity	MF	1	3	KN_GLEAN_10009714,KN_GLEAN_10011414,KN_GLEAN_10009813
GO:0019001	guanyl nucleotide binding	MF	1	6	KN_GLEAN_10007017,KN_GLEAN_10006490
GO:0008233	peptidase activity	MF	1	4	KN_GLEAN_10013190,KN_GLEAN_10019785
GO:0070011	peptidase activity, acting on L-amino acid peptides	MF	1	5	KN_GLEAN_10013190,KN_GLEAN_10019785
GO:0016874	ligase activity	MF	1	3	KN_GLEAN_10016720
GO:0042612	MHC class I protein complex	CC	0.0663095	5	KN_GLEAN_10018306
GO:0005891	voltage-gated calcium channel complex	CC	0.0716353	4	KN_GLEAN_10007396
GO:0034704	calcium channel complex	CC	0.0716353	5	KN_GLEAN_10007396
GO:0042611	MHC protein complex	CC	0.0874334	4	KN_GLEAN_10018306
GO:0034702	ion channel complex	CC	0.08799	3	KN_GLEAN_10008054,KN_GLEAN_10007396
GO:0034703	cation channel complex	CC	0.08799	4	KN_GLEAN_10008054,KN_GLEAN_10007396
GO:0030288	outer membrane-bounded periplasmic space	CC	0.0978177	4	KN_GLEAN_10009813
GO:0030312	external encapsulating structure	CC	0.0978177	3	KN_GLEAN_10009813
GO:0030313	cell envelope	CC	0.0978177	4	KN_GLEAN_10009813
GO:0042597	periplasmic space	CC	0.0978177	3	KN_GLEAN_10009813
GO:0044462	external encapsulating structure part	CC	0.0978177	3	KN_GLEAN_10009813
GO:0044424	intracellular part	CC	0.102684	3	KN_GLEAN_10019392,KN_GLEAN_10005792,KN_GLEAN_10005931,KN_GLEAN_10001473,KN_GLEAN_10015286,KN_GLEAN_10011414,KN_GLEAN_10019800
GO:0016020	membrane	CC	0.108646	2	KN_GLEAN_10018165,KN_GLEAN_10018315,KN_GLEAN_10001473,KN_GLEAN_10009714,KN_GLEAN_10011621,KN_GLEAN_10007017,KN_GLEAN_10015320,KN_GLEAN_10008054,KN_GLEAN_10018306,KN_GLEAN_10020035,KN_GLEAN_10011050,KN_GLEAN_10009227,KN_GLEAN_10001731,KN_GLEAN_10005946,KN_GLEAN_10015580,KN_GLEAN_10006490,KN_GLEAN_10007396,KN_GLEAN_10012891,KN_GLEAN_10012892,KN_GLEAN_10012909,KN_GLEAN_10017697,KN_GLEAN_10011595,KN_…
GO:0016021	integral to membrane	CC	0.170811	4	KN_GLEAN_10018315,KN_GLEAN_10001473,KN_GLEAN_10009714,KN_GLEAN_10011621,KN_GLEAN_10015320,KN_GLEAN_10008054,KN_GLEAN_10020035,KN_GLEAN_10011050,KN_GLEAN_10009227,KN_GLEAN_10015580,KN_GLEAN_10007396,KN_GLEAN_10012891,KN_GLEAN_10011595
GO:0043226	organelle	CC	0.174398	2	KN_GLEAN_10005792,KN_GLEAN_10005931,KN_GLEAN_10001473,KN_GLEAN_10015286,KN_GLEAN_10011414,KN_GLEAN_10019800
GO:0043229	intracellular organelle	CC	0.174398	3	KN_GLEAN_10005792,KN_GLEAN_10005931,KN_GLEAN_10001473,KN_GLEAN_10015286,KN_GLEAN_10011414,KN_GLEAN_10019800
GO:0031224	intrinsic to membrane	CC	0.198842	3	KN_GLEAN_10018315,KN_GLEAN_10001473,KN_GLEAN_10009714,KN_GLEAN_10011621,KN_GLEAN_10015320,KN_GLEAN_10008054,KN_GLEAN_10020035,KN_GLEAN_10011050,KN_GLEAN_10009227,KN_GLEAN_10015580,KN_GLEAN_10007396,KN_GLEAN_10012891,KN_GLEAN_10011595
GO:0044425	membrane part	CC	0.230365	2	KN_GLEAN_10018315,KN_GLEAN_10001473,KN_GLEAN_10009714,KN_GLEAN_10011621,KN_GLEAN_10015320,KN_GLEAN_10008054,KN_GLEAN_10018306,KN_GLEAN_10020035,KN_GLEAN_10011050,KN_GLEAN_10009227,KN_GLEAN_10015580,KN_GLEAN_10007396,KN_GLEAN_10012891,KN_GLEAN_10011595
GO:0044459	plasma membrane part	CC	0.230549	3	KN_GLEAN_10008054,KN_GLEAN_10018306,KN_GLEAN_10007396
GO:0044422	organelle part	CC	0.266688	2	KN_GLEAN_10005792
GO:0044446	intracellular organelle part	CC	0.266688	3	KN_GLEAN_10005792
GO:0005923	tight junction	CC	0.28265	5	KN_GLEAN_10001731
GO:0043296	apical junction complex	CC	0.28265	4	KN_GLEAN_10001731
GO:0070160	occluding junction	CC	0.28265	4	KN_GLEAN_10001731
GO:0071944	cell periphery	CC	0.295586	3	KN_GLEAN_10008054,KN_GLEAN_10018306,KN_GLEAN_10007396,KN_GLEAN_10009813
GO:0008076	voltage-gated potassium channel complex	CC	0.306941	4	KN_GLEAN_10008054
GO:0034705	potassium channel complex	CC	0.306941	5	KN_GLEAN_10008054
GO:0005737	cytoplasm	CC	0.325616	4	KN_GLEAN_10019392,KN_GLEAN_10001473
GO:0044444	cytoplasmic part	CC	0.372694	4	KN_GLEAN_10001473
GO:0043228	non-membrane-bounded organelle	CC	0.3781	3	KN_GLEAN_10005792
GO:0043232	intracellular non-membrane-bounded organelle	CC	0.3781	4	KN_GLEAN_10005792
GO:0005783	endoplasmic reticulum	CC	0.385735	5	KN_GLEAN_10001473
GO:0005578	proteinaceous extracellular matrix	CC	0.385735	3	KN_GLEAN_10012922
GO:0005622	intracellular	CC	0.392851	3	KN_GLEAN_10019392,KN_GLEAN_10005792,KN_GLEAN_10005931,KN_GLEAN_10001473,KN_GLEAN_10011601,KN_GLEAN_10007017,KN_GLEAN_10015286,KN_GLEAN_10011414,KN_GLEAN_10013190,KN_GLEAN_10019800,KN_GLEAN_10006490,KN_GLEAN_10004804,KN_GLEAN_10016720,KN_GLEAN_10014754,KN_GLEAN_10009810,KN_GLEAN_10001526
GO:0005911	cell-cell junction	CC	0.449369	3	KN_GLEAN_10001731
GO:0030054	cell junction	CC	0.477196	2	KN_GLEAN_10001731
GO:0031975	envelope	CC	0.477196	3	KN_GLEAN_10009813
GO:0005886	plasma membrane	CC	0.483807	3	KN_GLEAN_10008054,KN_GLEAN_10018306,KN_GLEAN_10007396
GO:0031012	extracellular matrix	CC	0.489113	2	KN_GLEAN_10012922
GO:0000786	nucleosome	CC	0.509327	4	KN_GLEAN_10005792
GO:0032993	protein-DNA complex	CC	0.509327	3	KN_GLEAN_10005792
GO:0043231	intracellular membrane-bounded organelle	CC	0.519589	4	KN_GLEAN_10005792,KN_GLEAN_10005931,KN_GLEAN_10001473,KN_GLEAN_10015286,KN_GLEAN_10011414,KN_GLEAN_10019800
GO:0043227	membrane-bounded organelle	CC	0.519589	3	KN_GLEAN_10005792,KN_GLEAN_10005931,KN_GLEAN_10001473,KN_GLEAN_10015286,KN_GLEAN_10011414,KN_GLEAN_10019800
GO:0044421	extracellular region part	CC	0.536842	2	KN_GLEAN_10012922
GO:0000785	chromatin	CC	0.580165	5	KN_GLEAN_10005792
GO:0044427	chromosomal part	CC	0.61282	4	KN_GLEAN_10005792
GO:0032991	macromolecular complex	CC	0.652213	2	KN_GLEAN_10005792,KN_GLEAN_10008054,KN_GLEAN_10018306,KN_GLEAN_10007396
GO:0005623	cell	CC	0.71141	2	KN_GLEAN_10019392,KN_GLEAN_10005792,KN_GLEAN_10005931,KN_GLEAN_10001473,KN_GLEAN_10011601,KN_GLEAN_10007017,KN_GLEAN_10015286,KN_GLEAN_10008054,KN_GLEAN_10018306,KN_GLEAN_10011414,KN_GLEAN_10013190,KN_GLEAN_10019800,KN_GLEAN_10006490,KN_GLEAN_10004804,KN_GLEAN_10016720,KN_GLEAN_10007396,KN_GLEAN_10014754,KN_GLEAN_10009810,KN_GLEAN_10009813,KN_GLEAN_10001526
GO:0044464	cell part	CC	0.71141	2	KN_GLEAN_10019392,KN_GLEAN_10005792,KN_GLEAN_10005931,KN_GLEAN_10001473,KN_GLEAN_10011601,KN_GLEAN_10007017,KN_GLEAN_10015286,KN_GLEAN_10008054,KN_GLEAN_10018306,KN_GLEAN_10011414,KN_GLEAN_10013190,KN_GLEAN_10019800,KN_GLEAN_10006490,KN_GLEAN_10004804,KN_GLEAN_10016720,KN_GLEAN_10007396,KN_GLEAN_10014754,KN_GLEAN_10009810,KN_GLEAN_10009813,KN_GLEAN_10001526
GO:0005634	nucleus	CC	0.717594	5	KN_GLEAN_10005792,KN_GLEAN_10005931,KN_GLEAN_10015286,KN_GLEAN_10011414,KN_GLEAN_10019800
GO:0005576	extracellular region	CC	0.729863	2	KN_GLEAN_10012922
GO:0043234	protein complex	CC	0.798728	3	KN_GLEAN_10008054,KN_GLEAN_10018306,KN_GLEAN_10007396
GO:0005575	cellular_component	CC	0.969389	1	KN_GLEAN_10018165,KN_GLEAN_10018315,KN_GLEAN_10019392,KN_GLEAN_10005792,KN_GLEAN_10005931,KN_GLEAN_10001473,KN_GLEAN_10009714,KN_GLEAN_10011601,KN_GLEAN_10011621,KN_GLEAN_10007017,KN_GLEAN_10015286,KN_GLEAN_10015320,KN_GLEAN_10008054,KN_GLEAN_10018306,KN_GLEAN_10020035,KN_GLEAN_10011414,KN_GLEAN_10011050,KN_GLEAN_10009227,KN_GLEAN_10001731,KN_GLEAN_10013190,KN_GLEAN_10019800,KN_GLEAN_10005946,KN_…
GO:0005694	chromosome	CC	1	5	KN_GLEAN_10005792
GO:0005887	integral to plasma membrane	CC	1	5	KN_GLEAN_10008054
GO:0031226	intrinsic to plasma membrane	CC	1	4	KN_GLEAN_10008054
GO:0019310	inositol catabolic process	BP	0.00569886	6	KN_GLEAN_10019392
GO:0006936	muscle contraction	BP	0.00569886	6	KN_GLEAN_10019439
GO:0000245	spliceosomal complex assembly	BP	0.00569886	6	KN_GLEAN_10020100
GO:0044275	cellular carbohydrate catabolic process	BP	0.00569886	5	KN_GLEAN_10019392
GO:0046164	alcohol catabolic process	BP	0.00569886	6	KN_GLEAN_10019392
GO:0046174	polyol catabolic process	BP	0.00569886	7	KN_GLEAN_10019392
GO:1901616	organic hydroxy compound catabolic process	BP	0.00569886	5	KN_GLEAN_10019392
GO:0003012	muscle system process	BP	0.00569886	5	KN_GLEAN_10019439
GO:0006020	inositol metabolic process	BP	0.0113657	5	KN_GLEAN_10019392
GO:0022618	ribonucleoprotein complex assembly	BP	0.0113657	5	KN_GLEAN_10020100
GO:0071826	ribonucleoprotein complex subunit organization	BP	0.0113657	5	KN_GLEAN_10020100
GO:0030001	metal ion transport	BP	0.0225964	6	KN_GLEAN_10018315,KN_GLEAN_10011621,KN_GLEAN_10008054,KN_GLEAN_10007396,KN_GLEAN_10009815
GO:0000398	mRNA splicing, via spliceosome	BP	0.0281756	8	KN_GLEAN_10020100
GO:0006596	polyamine biosynthetic process	BP	0.0281756	6	KN_GLEAN_10009772
GO:0000375	RNA splicing, via transesterification reactions	BP	0.0281756	8	KN_GLEAN_10020100
GO:0000377	RNA splicing, via transesterification reactions with bulged adenosine as nucleophile	BP	0.0281756	9	KN_GLEAN_10020100
GO:0006595	polyamine metabolic process	BP	0.0281756	5	KN_GLEAN_10009772
GO:0042401	cellular biogenic amine biosynthetic process	BP	0.0281756	7	KN_GLEAN_10009772
GO:0006306	DNA methylation	BP	0.0392251	5	KN_GLEAN_10016743
GO:0006304	DNA modification	BP	0.0392251	6	KN_GLEAN_10016743
GO:0006305	DNA alkylation	BP	0.0392251	7	KN_GLEAN_10016743
GO:0044728	DNA methylation or demethylation	BP	0.0392251	7	KN_GLEAN_10016743
GO:0009309	amine biosynthetic process	BP	0.0392251	6	KN_GLEAN_10009772
GO:0003008	system process	BP	0.0431534	4	KN_GLEAN_10019439,KN_GLEAN_10012891
GO:0006576	cellular biogenic amine metabolic process	BP	0.0447033	6	KN_GLEAN_10009772
GO:0044106	cellular amine metabolic process	BP	0.0447033	5	KN_GLEAN_10009772
GO:0006816	calcium ion transport	BP	0.0458746	8	KN_GLEAN_10007396,KN_GLEAN_10009815
GO:0070838	divalent metal ion transport	BP	0.0458746	7	KN_GLEAN_10007396,KN_GLEAN_10009815
GO:0072511	divalent inorganic cation transport	BP	0.0458746	6	KN_GLEAN_10007396,KN_GLEAN_10009815
GO:0008380	RNA splicing	BP	0.0501507	7	KN_GLEAN_10020100
GO:0006812	cation transport	BP	0.0570395	5	KN_GLEAN_10018315,KN_GLEAN_10011621,KN_GLEAN_10008054,KN_GLEAN_10007396,KN_GLEAN_10009815
GO:0006813	potassium ion transport	BP	0.0603973	7	KN_GLEAN_10018315,KN_GLEAN_10011621,KN_GLEAN_10008054
GO:0009308	amine metabolic process	BP	0.0716353	5	KN_GLEAN_10009772
GO:0006754	ATP biosynthetic process	BP	0.0811933	9	KN_GLEAN_10012909,KN_GLEAN_10017697
GO:0046034	ATP metabolic process	BP	0.0811933	8	KN_GLEAN_10012909,KN_GLEAN_10017697
GO:0019751	polyol metabolic process	BP	0.0821971	6	KN_GLEAN_10019392
GO:0040029	regulation of gene expression, epigenetic	BP	0.0926402	6	KN_GLEAN_10016743
GO:0043414	macromolecule methylation	BP	0.0926402	4	KN_GLEAN_10016743
GO:0009142	nucleoside triphosphate biosynthetic process	BP	0.0967155	7	KN_GLEAN_10012909,KN_GLEAN_10017697
GO:0009145	purine nucleoside triphosphate biosynthetic process	BP	0.0967155	8	KN_GLEAN_10012909,KN_GLEAN_10017697
GO:0009201	ribonucleoside triphosphate biosynthetic process	BP	0.0967155	8	KN_GLEAN_10012909,KN_GLEAN_10017697
GO:0009206	purine ribonucleoside triphosphate biosynthetic process	BP	0.0967155	9	KN_GLEAN_10012909,KN_GLEAN_10017697
GO:0007267	cell-cell signaling	BP	0.0978177	4	KN_GLEAN_10020036
GO:1901566	organonitrogen compound biosynthetic process	BP	0.100002	5	KN_GLEAN_10009772,KN_GLEAN_10012909,KN_GLEAN_10017697
GO:0044282	small molecule catabolic process	BP	0.108085	5	KN_GLEAN_10019392
GO:0044712	single-organism catabolic process	BP	0.108085	4	KN_GLEAN_10019392
GO:0042451	purine nucleoside biosynthetic process	BP	0.111158	7	KN_GLEAN_10012909,KN_GLEAN_10017697
GO:0046129	purine ribonucleoside biosynthetic process	BP	0.111158	8	KN_GLEAN_10012909,KN_GLEAN_10017697
GO:0006066	alcohol metabolic process	BP	0.118238	5	KN_GLEAN_10019392
GO:0009163	nucleoside biosynthetic process	BP	0.11858	6	KN_GLEAN_10012909,KN_GLEAN_10017697
GO:0042455	ribonucleoside biosynthetic process	BP	0.11858	7	KN_GLEAN_10012909,KN_GLEAN_10017697
GO:1901659	glycosyl compound biosynthetic process	BP	0.11858	5	KN_GLEAN_10012909,KN_GLEAN_10017697
GO:0006396	RNA processing	BP	0.120455	6	KN_GLEAN_10020100,KN_GLEAN_10005053
GO:0006955	immune response	BP	0.126124	3	KN_GLEAN_10018306,KN_GLEAN_10012892
GO:0032259	methylation	BP	0.128276	3	KN_GLEAN_10016743
GO:0002376	immune system process	BP	0.129939	2	KN_GLEAN_10018306,KN_GLEAN_10012892
GO:0009152	purine ribonucleotide biosynthetic process	BP	0.131856	8	KN_GLEAN_10012909,KN_GLEAN_10017697
GO:1901615	organic hydroxy compound metabolic process	BP	0.133253	4	KN_GLEAN_10019392
GO:0006397	mRNA processing	BP	0.133253	7	KN_GLEAN_10020100
GO:0009260	ribonucleotide biosynthetic process	BP	0.135711	7	KN_GLEAN_10012909,KN_GLEAN_10017697
GO:0046390	ribose phosphate biosynthetic process	BP	0.135711	6	KN_GLEAN_10012909,KN_GLEAN_10017697
GO:0006164	purine nucleotide biosynthetic process	BP	0.139591	7	KN_GLEAN_10012909,KN_GLEAN_10017697
GO:0072522	purine-containing compound biosynthetic process	BP	0.147423	6	KN_GLEAN_10012909,KN_GLEAN_10017697
GO:0015672	monovalent inorganic cation transport	BP	0.147484	6	KN_GLEAN_10018315,KN_GLEAN_10011621,KN_GLEAN_10008054
GO:0016071	mRNA metabolic process	BP	0.148016	6	KN_GLEAN_10020100
GO:0022613	ribonucleoprotein complex biogenesis	BP	0.152881	4	KN_GLEAN_10020100
GO:0006811	ion transport	BP	0.15441	4	KN_GLEAN_10018315,KN_GLEAN_10011621,KN_GLEAN_10008054,KN_GLEAN_10007396,KN_GLEAN_10009813,KN_GLEAN_10009815
GO:0016052	carbohydrate catabolic process	BP	0.186181	5	KN_GLEAN_10019392
GO:0044262	cellular carbohydrate metabolic process	BP	0.186181	4	KN_GLEAN_10019392
GO:0044724	single-organism carbohydrate catabolic process	BP	0.186181	6	KN_GLEAN_10019392
GO:0050794	regulation of cellular process	BP	0.187027	3	KN_GLEAN_10005931,KN_GLEAN_10009714,KN_GLEAN_10007017,KN_GLEAN_10015320,KN_GLEAN_10011414,KN_GLEAN_10003837,KN_GLEAN_10009227,KN_GLEAN_10015580,KN_GLEAN_10006490,KN_GLEAN_10012891
GO:0007601	visual perception	BP	0.200053	8	KN_GLEAN_10012891
GO:0050953	sensory perception of light stimulus	BP	0.200053	7	KN_GLEAN_10012891
GO:0034645	cellular macromolecule biosynthetic process	BP	0.206124	5	KN_GLEAN_10005931,KN_GLEAN_10011414,KN_GLEAN_10003837
GO:0009165	nucleotide biosynthetic process	BP	0.212657	7	KN_GLEAN_10012909,KN_GLEAN_10017697
GO:1901293	nucleoside phosphate biosynthetic process	BP	0.22733	6	KN_GLEAN_10012909,KN_GLEAN_10017697
GO:0007600	sensory perception	BP	0.240286	6	KN_GLEAN_10012891
GO:0009144	purine nucleoside triphosphate metabolic process	BP	0.252641	7	KN_GLEAN_10012909,KN_GLEAN_10017697
GO:0009199	ribonucleoside triphosphate metabolic process	BP	0.252641	7	KN_GLEAN_10012909,KN_GLEAN_10017697
GO:0009205	purine ribonucleoside triphosphate metabolic process	BP	0.252641	8	KN_GLEAN_10012909,KN_GLEAN_10017697
GO:0065007	biological regulation	BP	0.253359	2	KN_GLEAN_10005931,KN_GLEAN_10009714,KN_GLEAN_10007017,KN_GLEAN_10015320,KN_GLEAN_10011414,KN_GLEAN_10003837,KN_GLEAN_10009227,KN_GLEAN_10015580,KN_GLEAN_10006490,KN_GLEAN_10016743,KN_GLEAN_10012891
GO:0009141	nucleoside triphosphate metabolic process	BP	0.254756	6	KN_GLEAN_10012909,KN_GLEAN_10017697
GO:0050877	neurological system process	BP	0.265992	5	KN_GLEAN_10012891
GO:0034622	cellular macromolecular complex assembly	BP	0.267451	6	KN_GLEAN_10020100,KN_GLEAN_10005792
GO:0090407	organophosphate biosynthetic process	BP	0.267451	5	KN_GLEAN_10012909,KN_GLEAN_10017697
GO:0065003	macromolecular complex assembly	BP	0.271684	5	KN_GLEAN_10020100,KN_GLEAN_10005792
GO:0042278	purine nucleoside metabolic process	BP	0.271684	6	KN_GLEAN_10012909,KN_GLEAN_10017697
GO:0046128	purine ribonucleoside metabolic process	BP	0.271684	7	KN_GLEAN_10012909,KN_GLEAN_10017697
GO:0008152	metabolic process	BP	0.2789	2	KN_GLEAN_10004102,KN_GLEAN_10004103,KN_GLEAN_10019392,KN_GLEAN_10020100,KN_GLEAN_10020112,KN_GLEAN_10005792,KN_GLEAN_10005053,KN_GLEAN_10005931,KN_GLEAN_10009288,KN_GLEAN_10011414,KN_GLEAN_10003837,KN_GLEAN_10013190,KN_GLEAN_10019785,KN_GLEAN_10006490,KN_GLEAN_10016720,KN_GLEAN_10016743,KN_GLEAN_10009772,KN_GLEAN_10007405,KN_GLEAN_10012909,KN_GLEAN_10017697,KN_GLEAN_10009813
GO:0009119	ribonucleoside metabolic process	BP	0.284379	6	KN_GLEAN_10012909,KN_GLEAN_10017697
GO:0050789	regulation of biological process	BP	0.291497	2	KN_GLEAN_10005931,KN_GLEAN_10009714,KN_GLEAN_10007017,KN_GLEAN_10015320,KN_GLEAN_10011414,KN_GLEAN_10003837,KN_GLEAN_10009227,KN_GLEAN_10015580,KN_GLEAN_10006490,KN_GLEAN_10016743,KN_GLEAN_10012891
GO:0009150	purine ribonucleotide metabolic process	BP	0.294946	7	KN_GLEAN_10012909,KN_GLEAN_10017697
GO:0043933	macromolecular complex subunit organization	BP	0.297058	4	KN_GLEAN_10020100,KN_GLEAN_10005792
GO:0009259	ribonucleotide metabolic process	BP	0.299168	6	KN_GLEAN_10012909,KN_GLEAN_10017697
GO:0019693	ribose phosphate metabolic process	BP	0.299168	5	KN_GLEAN_10012909,KN_GLEAN_10017697
GO:0006163	purine nucleotide metabolic process	BP	0.303386	6	KN_GLEAN_10012909,KN_GLEAN_10017697
GO:0022607	cellular component assembly	BP	0.313913	4	KN_GLEAN_10020100,KN_GLEAN_10005792
GO:0072521	purine-containing compound metabolic process	BP	0.313913	5	KN_GLEAN_10012909,KN_GLEAN_10017697
GO:0006810	transport	BP	0.314373	3	KN_GLEAN_10018315,KN_GLEAN_10001473,KN_GLEAN_10011621,KN_GLEAN_10007017,KN_GLEAN_10008054,KN_GLEAN_10012192,KN_GLEAN_10007396,KN_GLEAN_10011595,KN_GLEAN_10016847,KN_GLEAN_10009810,KN_GLEAN_10009813,KN_GLEAN_10009815
GO:0051234	establishment of localization	BP	0.314373	2	KN_GLEAN_10018315,KN_GLEAN_10001473,KN_GLEAN_10011621,KN_GLEAN_10007017,KN_GLEAN_10008054,KN_GLEAN_10012192,KN_GLEAN_10007396,KN_GLEAN_10011595,KN_GLEAN_10016847,KN_GLEAN_10009810,KN_GLEAN_10009813,KN_GLEAN_10009815
GO:0044707	single-multicellular organism process	BP	0.318115	3	KN_GLEAN_10019439,KN_GLEAN_10012891
GO:0009116	nucleoside metabolic process	BP	0.320214	5	KN_GLEAN_10012909,KN_GLEAN_10017697
GO:1901657	glycosyl compound metabolic process	BP	0.320214	4	KN_GLEAN_10012909,KN_GLEAN_10017697
GO:0051179	localization	BP	0.333819	2	KN_GLEAN_10018315,KN_GLEAN_10001473,KN_GLEAN_10011621,KN_GLEAN_10007017,KN_GLEAN_10008054,KN_GLEAN_10012192,KN_GLEAN_10007396,KN_GLEAN_10011595,KN_GLEAN_10016847,KN_GLEAN_10009810,KN_GLEAN_10009813,KN_GLEAN_10009815
GO:0032501	multicellular organismal process	BP	0.334864	2	KN_GLEAN_10019439,KN_GLEAN_10012891
GO:1901137	carbohydrate derivative biosynthetic process	BP	0.347352	5	KN_GLEAN_10012909,KN_GLEAN_10017697
GO:0044085	cellular component biogenesis	BP	0.370047	3	KN_GLEAN_10020100,KN_GLEAN_10005792
GO:0009059	macromolecule biosynthetic process	BP	0.383468	5	KN_GLEAN_10005931,KN_GLEAN_10011414,KN_GLEAN_10003837,KN_GLEAN_10009772
GO:0044763	single-organism cellular process	BP	0.397572	3	KN_GLEAN_10005792,KN_GLEAN_10001473,KN_GLEAN_10009714,KN_GLEAN_10007017,KN_GLEAN_10015320,KN_GLEAN_10007149,KN_GLEAN_10008054,KN_GLEAN_10020036,KN_GLEAN_10017053,KN_GLEAN_10009227,KN_GLEAN_10012192,KN_GLEAN_10015580,KN_GLEAN_10006490,KN_GLEAN_10007396,KN_GLEAN_10012891,KN_GLEAN_10016847
GO:0044238	primary metabolic process	BP	0.407782	3	KN_GLEAN_10019392,KN_GLEAN_10020100,KN_GLEAN_10020112,KN_GLEAN_10005792,KN_GLEAN_10005053,KN_GLEAN_10005931,KN_GLEAN_10009288,KN_GLEAN_10011414,KN_GLEAN_10003837,KN_GLEAN_10013190,KN_GLEAN_10019785,KN_GLEAN_10006490,KN_GLEAN_10016720,KN_GLEAN_10016743,KN_GLEAN_10007405,KN_GLEAN_10012909,KN_GLEAN_10017697,KN_GLEAN_10009813
GO:0051716	cellular response to stimulus	BP	0.413265	3	KN_GLEAN_10009714,KN_GLEAN_10007017,KN_GLEAN_10015320,KN_GLEAN_10009227,KN_GLEAN_10015580,KN_GLEAN_10006490,KN_GLEAN_10012891
GO:0009987	cellular process	BP	0.427979	2	KN_GLEAN_10019392,KN_GLEAN_10020100,KN_GLEAN_10020112,KN_GLEAN_10005792,KN_GLEAN_10005053,KN_GLEAN_10005931,KN_GLEAN_10001473,KN_GLEAN_10009714,KN_GLEAN_10009288,KN_GLEAN_10007017,KN_GLEAN_10015320,KN_GLEAN_10007149,KN_GLEAN_10008054,KN_GLEAN_10020036,KN_GLEAN_10011414,KN_GLEAN_10017053,KN_GLEAN_10003837,KN_GLEAN_10009227,KN_GLEAN_10012192,KN_GLEAN_10015580,KN_GLEAN_10006490,KN_GLEAN_10016720,KN_…
GO:0007018	microtubule-based movement	BP	0.430011	5	KN_GLEAN_10007149
GO:0006928	cellular component movement	BP	0.44299	4	KN_GLEAN_10007149
GO:0009058	biosynthetic process	BP	0.456932	3	KN_GLEAN_10005931,KN_GLEAN_10011414,KN_GLEAN_10003837,KN_GLEAN_10009772,KN_GLEAN_10012909,KN_GLEAN_10017697
GO:0031323	regulation of cellular metabolic process	BP	0.467319	4	KN_GLEAN_10005931,KN_GLEAN_10011414,KN_GLEAN_10003837
GO:0080090	regulation of primary metabolic process	BP	0.475642	4	KN_GLEAN_10005931,KN_GLEAN_10011414,KN_GLEAN_10003837
GO:0015031	protein transport	BP	0.478304	4	KN_GLEAN_10001473,KN_GLEAN_10007017,KN_GLEAN_10012192
GO:0045184	establishment of protein localization	BP	0.478304	3	KN_GLEAN_10001473,KN_GLEAN_10007017,KN_GLEAN_10012192
GO:0006470	protein dephosphorylation	BP	0.486159	7	KN_GLEAN_10009288
GO:0019219	regulation of nucleobase-containing compound metabolic process	BP	0.486847	5	KN_GLEAN_10005931,KN_GLEAN_10011414,KN_GLEAN_10003837
GO:0051171	regulation of nitrogen compound metabolic process	BP	0.486847	4	KN_GLEAN_10005931,KN_GLEAN_10011414,KN_GLEAN_10003837
GO:0008104	protein localization	BP	0.489417	4	KN_GLEAN_10001473,KN_GLEAN_10007017,KN_GLEAN_10012192
GO:0019538	protein metabolic process	BP	0.491083	4	KN_GLEAN_10020112,KN_GLEAN_10009288,KN_GLEAN_10013190,KN_GLEAN_10019785,KN_GLEAN_10006490,KN_GLEAN_10016720,KN_GLEAN_10007405,KN_GLEAN_10009813
GO:0071704	organic substance metabolic process	BP	0.492404	3	KN_GLEAN_10019392,KN_GLEAN_10020100,KN_GLEAN_10020112,KN_GLEAN_10005792,KN_GLEAN_10005053,KN_GLEAN_10005931,KN_GLEAN_10009288,KN_GLEAN_10011414,KN_GLEAN_10003837,KN_GLEAN_10013190,KN_GLEAN_10019785,KN_GLEAN_10006490,KN_GLEAN_10016720,KN_GLEAN_10016743,KN_GLEAN_10009772,KN_GLEAN_10007405,KN_GLEAN_10012909,KN_GLEAN_10017697,KN_GLEAN_10009813
GO:0007165	signal transduction	BP	0.498028	4	KN_GLEAN_10009714,KN_GLEAN_10007017,KN_GLEAN_10015320,KN_GLEAN_10009227,KN_GLEAN_10015580,KN_GLEAN_10006490,KN_GLEAN_10012891
GO:0007017	microtubule-based process	BP	0.514956	4	KN_GLEAN_10007149
GO:0006334	nucleosome assembly	BP	0.520522	6	KN_GLEAN_10005792
GO:0034728	nucleosome organization	BP	0.520522	6	KN_GLEAN_10005792
GO:0031497	chromatin assembly	BP	0.520522	5	KN_GLEAN_10005792
GO:0065004	protein-DNA complex assembly	BP	0.520522	6	KN_GLEAN_10005792
GO:0071824	protein-DNA complex subunit organization	BP	0.520522	5	KN_GLEAN_10005792
GO:1901576	organic substance biosynthetic process	BP	0.522074	4	KN_GLEAN_10005931,KN_GLEAN_10011414,KN_GLEAN_10003837,KN_GLEAN_10009772,KN_GLEAN_10012909,KN_GLEAN_10017697
GO:0006323	DNA packaging	BP	0.52328	4	KN_GLEAN_10005792
GO:0071103	DNA conformation change	BP	0.542159	6	KN_GLEAN_10005792
GO:0016311	dephosphorylation	BP	0.550023	6	KN_GLEAN_10009288
GO:0044249	cellular biosynthetic process	BP	0.553893	4	KN_GLEAN_10005931,KN_GLEAN_10011414,KN_GLEAN_10003837,KN_GLEAN_10009772,KN_GLEAN_10012909,KN_GLEAN_10017697
GO:0044267	cellular protein metabolic process	BP	0.559114	5	KN_GLEAN_10020112,KN_GLEAN_10009288,KN_GLEAN_10006490,KN_GLEAN_10016720,KN_GLEAN_10007405,KN_GLEAN_10009813
GO:0006333	chromatin assembly or disassembly	BP	0.589763	7	KN_GLEAN_10005792
GO:0007186	G-protein coupled receptor signaling pathway	BP	0.600811	6	KN_GLEAN_10009714,KN_GLEAN_10015320,KN_GLEAN_10009227,KN_GLEAN_10015580,KN_GLEAN_10012891
GO:0008150	biological_process	BP	0.615823	1	KN_GLEAN_10004102,KN_GLEAN_10004103,KN_GLEAN_10018315,KN_GLEAN_10019392,KN_GLEAN_10019439,KN_GLEAN_10020100,KN_GLEAN_10020112,KN_GLEAN_10005792,KN_GLEAN_10005053,KN_GLEAN_10005931,KN_GLEAN_10001473,KN_GLEAN_10009714,KN_GLEAN_10009288,KN_GLEAN_10011621,KN_GLEAN_10007017,KN_GLEAN_10015320,KN_GLEAN_10007149,KN_GLEAN_10008054,KN_GLEAN_10018306,KN_GLEAN_10020036,KN_GLEAN_10011414,KN_GLEAN_10017053,KN_…
GO:0006325	chromatin organization	BP	0.626035	6	KN_GLEAN_10005792
GO:0010556	regulation of macromolecule biosynthetic process	BP	0.627915	5	KN_GLEAN_10005931,KN_GLEAN_10011414,KN_GLEAN_10003837
GO:0031326	regulation of cellular biosynthetic process	BP	0.627915	5	KN_GLEAN_10005931,KN_GLEAN_10011414,KN_GLEAN_10003837
GO:2000112	regulation of cellular macromolecule biosynthetic process	BP	0.627915	6	KN_GLEAN_10005931,KN_GLEAN_10011414,KN_GLEAN_10003837
GO:0009889	regulation of biosynthetic process	BP	0.627925	4	KN_GLEAN_10005931,KN_GLEAN_10011414,KN_GLEAN_10003837
GO:0006355	regulation of transcription, DNA-dependent	BP	0.628026	6	KN_GLEAN_10005931,KN_GLEAN_10011414,KN_GLEAN_10003837
GO:0051252	regulation of RNA metabolic process	BP	0.628026	5	KN_GLEAN_10005931,KN_GLEAN_10011414,KN_GLEAN_10003837
GO:2001141	regulation of RNA biosynthetic process	BP	0.628026	6	KN_GLEAN_10005931,KN_GLEAN_10011414,KN_GLEAN_10003837
GO:0006351	transcription, DNA-dependent	BP	0.628755	6	KN_GLEAN_10005931,KN_GLEAN_10011414,KN_GLEAN_10003837
GO:0032774	RNA biosynthetic process	BP	0.628823	6	KN_GLEAN_10005931,KN_GLEAN_10011414,KN_GLEAN_10003837
GO:0009117	nucleotide metabolic process	BP	0.65422	6	KN_GLEAN_10012909,KN_GLEAN_10017697
GO:0006886	intracellular protein transport	BP	0.655427	5	KN_GLEAN_10001473,KN_GLEAN_10012192
GO:0050896	response to stimulus	BP	0.659527	2	KN_GLEAN_10009714,KN_GLEAN_10007017,KN_GLEAN_10015320,KN_GLEAN_10018306,KN_GLEAN_10009227,KN_GLEAN_10015580,KN_GLEAN_10006490,KN_GLEAN_10012891,KN_GLEAN_10012892
GO:0006753	nucleoside phosphate metabolic process	BP	0.659789	5	KN_GLEAN_10012909,KN_GLEAN_10017697
GO:0034613	cellular protein localization	BP	0.661073	5	KN_GLEAN_10001473,KN_GLEAN_10012192
GO:0070727	cellular macromolecule localization	BP	0.661073	4	KN_GLEAN_10001473,KN_GLEAN_10012192
GO:0044260	cellular macromolecule metabolic process	BP	0.668203	4	KN_GLEAN_10020100,KN_GLEAN_10020112,KN_GLEAN_10005792,KN_GLEAN_10005053,KN_GLEAN_10005931,KN_GLEAN_10009288,KN_GLEAN_10011414,KN_GLEAN_10003837,KN_GLEAN_10006490,KN_GLEAN_10016720,KN_GLEAN_10016743,KN_GLEAN_10007405,KN_GLEAN_10009813
GO:0046907	intracellular transport	BP	0.669089	4	KN_GLEAN_10001473,KN_GLEAN_10012192
GO:0055086	nucleobase-containing small molecule metabolic process	BP	0.676124	5	KN_GLEAN_10012909,KN_GLEAN_10017697
GO:0051649	establishment of localization in cell	BP	0.679744	3	KN_GLEAN_10001473,KN_GLEAN_10012192
GO:0051641	cellular localization	BP	0.686404	3	KN_GLEAN_10001473,KN_GLEAN_10012192
GO:0006259	DNA metabolic process	BP	0.700161	5	KN_GLEAN_10005792,KN_GLEAN_10016743
GO:0019637	organophosphate metabolic process	BP	0.711925	4	KN_GLEAN_10012909,KN_GLEAN_10017697
GO:0023052	signaling	BP	0.716643	2	KN_GLEAN_10009714,KN_GLEAN_10007017,KN_GLEAN_10015320,KN_GLEAN_10020036,KN_GLEAN_10009227,KN_GLEAN_10015580,KN_GLEAN_10006490,KN_GLEAN_10012891
GO:0044700	single organism signaling	BP	0.716643	3	KN_GLEAN_10009714,KN_GLEAN_10007017,KN_GLEAN_10015320,KN_GLEAN_10020036,KN_GLEAN_10009227,KN_GLEAN_10015580,KN_GLEAN_10006490,KN_GLEAN_10012891
GO:1901564	organonitrogen compound metabolic process	BP	0.737091	4	KN_GLEAN_10009772,KN_GLEAN_10012909,KN_GLEAN_10017697
GO:0033036	macromolecule localization	BP	0.739451	3	KN_GLEAN_10001473,KN_GLEAN_10007017,KN_GLEAN_10012192
GO:0044237	cellular metabolic process	BP	0.742232	3	KN_GLEAN_10019392,KN_GLEAN_10020100,KN_GLEAN_10020112,KN_GLEAN_10005792,KN_GLEAN_10005053,KN_GLEAN_10005931,KN_GLEAN_10009288,KN_GLEAN_10011414,KN_GLEAN_10003837,KN_GLEAN_10006490,KN_GLEAN_10016720,KN_GLEAN_10016743,KN_GLEAN_10009772,KN_GLEAN_10007405,KN_GLEAN_10012909,KN_GLEAN_10017697,KN_GLEAN_10009813
GO:0055114	oxidation-reduction process	BP	0.742295	4	KN_GLEAN_10004102,KN_GLEAN_10004103,KN_GLEAN_10019392
GO:0044765	single-organism transport	BP	0.750249	3	KN_GLEAN_10018315,KN_GLEAN_10011621,KN_GLEAN_10008054,KN_GLEAN_10007396,KN_GLEAN_10016847,KN_GLEAN_10009813,KN_GLEAN_10009815
GO:0071702	organic substance transport	BP	0.754205	4	KN_GLEAN_10001473,KN_GLEAN_10007017,KN_GLEAN_10012192
GO:0043170	macromolecule metabolic process	BP	0.759958	4	KN_GLEAN_10020100,KN_GLEAN_10020112,KN_GLEAN_10005792,KN_GLEAN_10005053,KN_GLEAN_10005931,KN_GLEAN_10009288,KN_GLEAN_10011414,KN_GLEAN_10003837,KN_GLEAN_10013190,KN_GLEAN_10019785,KN_GLEAN_10006490,KN_GLEAN_10016720,KN_GLEAN_10016743,KN_GLEAN_10009772,KN_GLEAN_10007405,KN_GLEAN_10009813
GO:0019222	regulation of metabolic process	BP	0.763631	3	KN_GLEAN_10005931,KN_GLEAN_10011414,KN_GLEAN_10003837,KN_GLEAN_10016743
GO:0044281	small molecule metabolic process	BP	0.7666	4	KN_GLEAN_10019392,KN_GLEAN_10012909,KN_GLEAN_10017697
GO:0006468	protein phosphorylation	BP	0.782716	7	KN_GLEAN_10020112,KN_GLEAN_10006490,KN_GLEAN_10007405,KN_GLEAN_10009813
GO:0016310	phosphorylation	BP	0.789779	6	KN_GLEAN_10020112,KN_GLEAN_10006490,KN_GLEAN_10007405,KN_GLEAN_10009813
GO:0044699	single-organism process	BP	0.801223	2	KN_GLEAN_10018315,KN_GLEAN_10019439,KN_GLEAN_10005792,KN_GLEAN_10001473,KN_GLEAN_10009714,KN_GLEAN_10011621,KN_GLEAN_10007017,KN_GLEAN_10015320,KN_GLEAN_10007149,KN_GLEAN_10008054,KN_GLEAN_10020036,KN_GLEAN_10017053,KN_GLEAN_10009227,KN_GLEAN_10012192,KN_GLEAN_10015580,KN_GLEAN_10006490,KN_GLEAN_10007396,KN_GLEAN_10012891,KN_GLEAN_10016847,KN_GLEAN_10009813,KN_GLEAN_10009815
GO:0043412	macromolecule modification	BP	0.801807	5	KN_GLEAN_10020112,KN_GLEAN_10009288,KN_GLEAN_10006490,KN_GLEAN_10016720,KN_GLEAN_10016743,KN_GLEAN_10007405,KN_GLEAN_10009813
GO:0044710	single-organism metabolic process	BP	0.827162	3	KN_GLEAN_10004102,KN_GLEAN_10004103,KN_GLEAN_10019392,KN_GLEAN_10012909,KN_GLEAN_10017697
GO:0007154	cell communication	BP	0.836356	4	KN_GLEAN_10009714,KN_GLEAN_10007017,KN_GLEAN_10015320,KN_GLEAN_10020036,KN_GLEAN_10017053,KN_GLEAN_10009227,KN_GLEAN_10015580,KN_GLEAN_10006490,KN_GLEAN_10012891
GO:0006139	nucleobase-containing compound metabolic process	BP	0.887339	4	KN_GLEAN_10020100,KN_GLEAN_10005792,KN_GLEAN_10005053,KN_GLEAN_10005931,KN_GLEAN_10011414,KN_GLEAN_10003837,KN_GLEAN_10016743,KN_GLEAN_10012909,KN_GLEAN_10017697
GO:0046483	heterocycle metabolic process	BP	0.889223	4	KN_GLEAN_10020100,KN_GLEAN_10005792,KN_GLEAN_10005053,KN_GLEAN_10005931,KN_GLEAN_10011414,KN_GLEAN_10003837,KN_GLEAN_10016743,KN_GLEAN_10012909,KN_GLEAN_10017697
GO:0006725	cellular aromatic compound metabolic process	BP	0.895719	4	KN_GLEAN_10020100,KN_GLEAN_10005792,KN_GLEAN_10005053,KN_GLEAN_10005931,KN_GLEAN_10011414,KN_GLEAN_10003837,KN_GLEAN_10016743,KN_GLEAN_10012909,KN_GLEAN_10017697
GO:1901362	organic cyclic compound biosynthetic process	BP	0.901828	5	KN_GLEAN_10005931,KN_GLEAN_10011414,KN_GLEAN_10003837,KN_GLEAN_10012909,KN_GLEAN_10017697
GO:0034641	cellular nitrogen compound metabolic process	BP	0.903829	4	KN_GLEAN_10020100,KN_GLEAN_10005792,KN_GLEAN_10005053,KN_GLEAN_10005931,KN_GLEAN_10011414,KN_GLEAN_10003837,KN_GLEAN_10016743,KN_GLEAN_10009772,KN_GLEAN_10012909,KN_GLEAN_10017697
GO:0006464	cellular protein modification process	BP	0.90566	6	KN_GLEAN_10020112,KN_GLEAN_10009288,KN_GLEAN_10006490,KN_GLEAN_10016720,KN_GLEAN_10007405,KN_GLEAN_10009813
GO:0036211	protein modification process	BP	0.90566	5	KN_GLEAN_10020112,KN_GLEAN_10009288,KN_GLEAN_10006490,KN_GLEAN_10016720,KN_GLEAN_10007405,KN_GLEAN_10009813
GO:0090304	nucleic acid metabolic process	BP	0.907256	5	KN_GLEAN_10020100,KN_GLEAN_10005792,KN_GLEAN_10005053,KN_GLEAN_10005931,KN_GLEAN_10011414,KN_GLEAN_10003837,KN_GLEAN_10016743
GO:0044271	cellular nitrogen compound biosynthetic process	BP	0.9095	5	KN_GLEAN_10005931,KN_GLEAN_10011414,KN_GLEAN_10003837,KN_GLEAN_10009772,KN_GLEAN_10012909,KN_GLEAN_10017697
GO:0006807	nitrogen compound metabolic process	BP	0.920501	3	KN_GLEAN_10020100,KN_GLEAN_10005792,KN_GLEAN_10005053,KN_GLEAN_10005931,KN_GLEAN_10011414,KN_GLEAN_10003837,KN_GLEAN_10016743,KN_GLEAN_10009772,KN_GLEAN_10012909,KN_GLEAN_10017697
GO:0018130	heterocycle biosynthetic process	BP	0.924952	5	KN_GLEAN_10005931,KN_GLEAN_10011414,KN_GLEAN_10003837,KN_GLEAN_10012909,KN_GLEAN_10017697
GO:0006796	phosphate-containing compound metabolic process	BP	0.92681	5	KN_GLEAN_10020112,KN_GLEAN_10009288,KN_GLEAN_10006490,KN_GLEAN_10007405,KN_GLEAN_10012909,KN_GLEAN_10017697,KN_GLEAN_10009813
GO:0006793	phosphorus metabolic process	BP	0.93257	4	KN_GLEAN_10020112,KN_GLEAN_10009288,KN_GLEAN_10006490,KN_GLEAN_10007405,KN_GLEAN_10012909,KN_GLEAN_10017697,KN_GLEAN_10009813
GO:0019438	aromatic compound biosynthetic process	BP	0.940544	5	KN_GLEAN_10005931,KN_GLEAN_10011414,KN_GLEAN_10003837,KN_GLEAN_10012909,KN_GLEAN_10017697
GO:1901360	organic cyclic compound metabolic process	BP	0.952209	4	KN_GLEAN_10020100,KN_GLEAN_10005792,KN_GLEAN_10005053,KN_GLEAN_10005931,KN_GLEAN_10011414,KN_GLEAN_10003837,KN_GLEAN_10016743,KN_GLEAN_10012909,KN_GLEAN_10017697
GO:0010467	gene expression	BP	0.972578	5	KN_GLEAN_10020100,KN_GLEAN_10005053,KN_GLEAN_10005931,KN_GLEAN_10011414,KN_GLEAN_10003837,KN_GLEAN_10016743
GO:0016070	RNA metabolic process	BP	0.974131	5	KN_GLEAN_10020100,KN_GLEAN_10005053,KN_GLEAN_10005931,KN_GLEAN_10011414,KN_GLEAN_10003837
GO:0034654	nucleobase-containing compound biosynthetic process	BP	0.988133	5	KN_GLEAN_10005931,KN_GLEAN_10011414,KN_GLEAN_10003837,KN_GLEAN_10012909,KN_GLEAN_10017697
GO:0006508	proteolysis	BP	1	5	KN_GLEAN_10013190,KN_GLEAN_10019785
GO:0005975	carbohydrate metabolic process	BP	1	4	KN_GLEAN_10019392
GO:0009056	catabolic process	BP	1	3	KN_GLEAN_10019392
GO:0007264	small GTPase mediated signal transduction	BP	1	6	KN_GLEAN_10007017,KN_GLEAN_10006490
GO:0055085	transmembrane transport	BP	1	4	KN_GLEAN_10008054,KN_GLEAN_10007396,KN_GLEAN_10016847
GO:0044723	single-organism carbohydrate metabolic process	BP	1	5	KN_GLEAN_10019392
GO:1901575	organic substance catabolic process	BP	1	4	KN_GLEAN_10019392
GO:0016043	cellular component organization	BP	1	3	KN_GLEAN_10020100,KN_GLEAN_10005792
GO:0071840	cellular component organization or biogenesis	BP	1	2	KN_GLEAN_10020100,KN_GLEAN_10005792
GO:0051276	chromosome organization	BP	1	5	KN_GLEAN_10005792
GO:0006996	organelle organization	BP	1	4	KN_GLEAN_10005792
GO:0010468	regulation of gene expression	BP	1	5	KN_GLEAN_10005931,KN_GLEAN_10011414,KN_GLEAN_10003837,KN_GLEAN_10016743
GO:0060255	regulation of macromolecule metabolic process	BP	1	4	KN_GLEAN_10005931,KN_GLEAN_10011414,KN_GLEAN_10003837,KN_GLEAN_10016743
GO:0007166	cell surface receptor signaling pathway	BP	1	5	KN_GLEAN_10009714,KN_GLEAN_10015320,KN_GLEAN_10009227,KN_GLEAN_10015580,KN_GLEAN_10012891
GO:0035556	intracellular signal transduction	BP	1	5	KN_GLEAN_10007017,KN_GLEAN_10006490
GO:1901135	carbohydrate derivative metabolic process	BP	1	4	KN_GLEAN_10012909,KN_GLEAN_10017697
