# Supplementary material for: Genome and population sequencing of a chromosome-level genome assembly of the Chinese tapertail anchovy (Coilia nasus) provides novel insights into migratory adaptation
Source: Gigascience. 2020 Jan 2;9(1):giz157. doi: 10.1093/gigascience/giz157 (PMC6939831; doi:10.1093/gigascience/giz157)
Supplement: giz157_Supplemental_Figures_and_Tables [file giz157_supplemental_figures_and_tables.zip › Supplementary Table 13.xlsx]

## Sheet: list.filter.SNP.final.xls
Chromosome	Position	Reference	Mutation	Allele frequency				P-value	Variation types	Gene region	Gene ID	Strand	Codon change	Amino acid variation	Potential change	Nonsynonymous substitution
				Migration group		Freshwater resident group
				No mutation	Mutation	No mutation	Mutation
LG13	19028761	G	A	2	166	22	0	1.05491e-15	G<->R	CDS	KN_GLEAN_10008760	-	ACG<->ATG;	T<->M;	1	1
LG13	19028771	G	C	3	165	22	0	7.80784e-15	G<->S	CDS	KN_GLEAN_10008760	-	CAC<->GAC;	H<->D;	1	1
LG13	19028785	G	A	2	166	22	0	1.05491e-15	G<->R	CDS	KN_GLEAN_10008760	-	CCG<->CTG;	P<->L;	0	1
LG13	19028854	G	A	3	167	22	0	6.30636e-15	G<->R	CDS	KN_GLEAN_10008760	-	ACG<->ATG;	T<->M;	1	1
LG13	19050407	C	G	2	168	22	0	8.50916e-16	C<->S	CDS	KN_GLEAN_10008760	-	GGA<->GCA;	G<->A;	1	1
LG13	19050959	G	T	4	166	22	0	3.6434e-14	G<->K	CDS	KN_GLEAN_10008760	-	CAG<->AAG;	Q<->K;	1	1
LG13	19051912	C	T	3	167	21	1	6.30636e-15	C<->Y	CDS	KN_GLEAN_10008760	-	GGT<->GAT;	G<->D;	1	1
LG13	19054498	C	T	3	167	22	0	6.30636e-15	C<->Y	Exon_end	KN_GLEAN_10008760	-	GTA<->ATA;	V<->I;	0	1
LG13	19054775	C	G	2	168	20	2	8.50916e-16	C<->S	CDS	KN_GLEAN_10008760	-	GTC<->CTC;	V<->L;	0	1
LG13	19066914	C	G	3	167	22	0	6.30636e-15	C<->S	CDS	KN_GLEAN_10008760	-	TGT<->TCT;	C<->S;	0	1
LG13	19067730	A	T	4	162	19	3	5.58139e-14	A<->W	CDS	KN_GLEAN_10008760	-	GTC<->GAC;	V<->D;	1	1
LG13	19067850	G	A	3	167	19	3	6.30636e-15	G<->R	CDS	KN_GLEAN_10008760	-	CCT<->CTT;	P<->L;	0	1
LG13	19069778	C	T	2	168	22	0	8.50916e-16	C<->Y	CDS	KN_GLEAN_10008760	-	CGC<->CAC;	R<->H;	0	1
LG13	19069787	G	A	2	168	22	0	8.50916e-16	G<->R	CDS	KN_GLEAN_10008760	-	TCG<->TTG;	S<->L;	1	1
LG13	19075347	T	C	2	168	20	2	8.50916e-16	T<->Y	CDS	KN_GLEAN_10008760	-	GAC<->GGC;	D<->G;	1	1
LG13	19076073	C	G	1	169	21	1	7.96847e-17	C<->S	CDS	KN_GLEAN_10008760	-	TGG<->TCG;	W<->S;	1	1
LG15	5648261	C	G	3	165	22	0	7.80784e-15	C<->S	CDS	KN_GLEAN_10021149	+	CAC<->CAG;	H<->Q;	1	1
LG15	6774140	G	A	2	162	22	0	1.6317e-15	G<->R	CDS	KN_GLEAN_10021182	+	GAC<->AAC;	D<->N;	1	1
LG1	48043942	A	G	3	167	20	2	6.30636e-15	A<->R	CDS	KN_GLEAN_10020740	-	GTT<->GCT;	V<->A;	0	1
LG1	48071010	T	C	3	167	20	2	6.30636e-15	T<->Y	CDS	KN_GLEAN_10020740	-	ATG<->GTG;	M<->V;	0	1
LG1	48072033	C	G	2	168	21	1	8.50916e-16	C<->S	CDS	KN_GLEAN_10020740	-	GAA<->CAA;	E<->Q;	1	1
LG1	48089826	C	A	2	168	21	1	8.50916e-16	C<->M	CDS	KN_GLEAN_10020740	-	ATG<->ATT;	M<->I;	0	1
LG1	48123200	C	A	2	168	22	0	8.50916e-16	C<->M	CDS	KN_GLEAN_10020740	-	CAG<->CAT;	Q<->H;	1	1
LG1	48126864	A	G	3	167	21	1	6.30636e-15	A<->R	CDS	KN_GLEAN_10020740	-	TCC<->CCC;	S<->P;	1	1
LG20	3731870	C	T	1	169	21	1	7.96847e-17	C<->Y	CDS	KN_GLEAN_10015531	-	GTT<->ATT;	V<->I;	0	1
LG20	3733861	A	T	4	166	21	1	3.6434e-14	A<->W	CDS	KN_GLEAN_10015531	-	TGT<->AGT;	C<->S;	0	1
LG20	3733863	A	G	4	166	21	1	3.6434e-14	A<->R	CDS	KN_GLEAN_10015531	-	TTC<->TCC;	F<->S;	1	1
LG20	3800796	A	G	3	167	20	2	6.30636e-15	A<->R	CDS	KN_GLEAN_10015531	-	TTC<->CTC;	F<->L;	0	1
LG20	3820550	T	G	4	166	19	3	3.6434e-14	T<->K	CDS	KN_GLEAN_10015531	-	ATG<->CTG;	M<->L;	0	1
LG20	7007425	T	G	2	164	18	2	8.54165e-15	T<->K	CDS	KN_GLEAN_10012288	-	AAG<->CAG;	K<->Q;	1	1
LG23	3316837	G	A	2	168	21	1	8.50916e-16	G<->R	CDS	KN_GLEAN_10003836	+	CGC<->CAC;	R<->H;	0	1
LG23	3317401	C	A	2	168	19	3	8.50916e-16	C<->M	CDS	KN_GLEAN_10003836	+	TCC<->TAC;	S<->Y;	0	1
LG23	26849716	C	T	2	168	20	2	8.50916e-16	C<->Y	CDS	KN_GLEAN_10012891	-	GTC<->ATC;	V<->I;	0	1
LG23	26856402	G	A	2	168	19	1	5.73392e-15	G<->R	CDS	KN_GLEAN_10012891	-	ACG<->ATG;	T<->M;	1	1
LG23	26856414	T	G	2	168	20	2	8.50916e-16	T<->K	CDS	KN_GLEAN_10012891	-	TAC<->TCC;	Y<->S;	0	1
LG23	31436553	T	C	5	161	21	1	2.66995e-13	T<->Y	CDS	KN_GLEAN_10005072	-	GAT<->GGT;	D<->G;	1	1
LG24	27897293	C	G	4	166	22	0	3.6434e-14	C<->S	CDS	KN_GLEAN_10003557	+	CTC<->GTC;	L<->V;	0	1
LG24	27897300	C	T	14	156	22	0	2.75168e-09	C<->Y	CDS	KN_GLEAN_10003557	+	TCC<->TTC;	S<->F;	1	1
LG24	27898276	G	C	3	165	22	0	7.80784e-15	G<->S	CDS	KN_GLEAN_10003557	+	GAG<->GAC;	E<->D;	0	1
LG24	27902076	A	G	3	113	21	1	4.84121e-12	A<->R	CDS	KN_GLEAN_10003557	+	AGC<->GGC;	S<->G;	0	1
LG24	27902112	G	C	3	113	21	1	4.84121e-12	G<->S	CDS	KN_GLEAN_10003557	+	GCC<->CCC;	A<->P;	0	1
LG24	27902322	G	A	3	165	21	1	7.80784e-15	G<->R	CDS	KN_GLEAN_10003557	+	GGG<->AGG;	G<->R;	1	1
LG24	27942773	A	C	2	162	21	1	1.6317e-15	A<->M	CDS	KN_GLEAN_10003557	+	CAA<->CAC;	Q<->H;	1	1
LG24	27958849	G	T	3	165	21	1	7.80784e-15	G<->K	CDS	KN_GLEAN_10003557	+	GTA<->TTA;	V<->L;	0	1
LG6	27702925	G	C	4	160	21	1	6.92972e-14	G<->S	CDS	KN_GLEAN_10011595	-	CTT<->GTT;	L<->V;	0	1
