# Supplementary material for: Genome and population sequencing of a chromosome-level genome assembly of the Chinese tapertail anchovy (Coilia nasus) provides novel insights into migratory adaptation
Source: Gigascience. 2020 Jan 2;9(1):giz157. doi: 10.1093/gigascience/giz157 (PMC6939831; doi:10.1093/gigascience/giz157)
Supplement: giz157_Supplemental_Figures_and_Tables [file giz157_supplemental_figures_and_tables.zip › Supplementary Table 14.xlsx]

## Sheet: Up-regulated genes
Up-regulated genes in Migration groups
ID	Freshwater resident 1	Freshwater resident 2	Freshwater resident 3	Migration 1	Migration 2	Migration 3
KN_GLEAN_10025127	10.4432	3.58117	13.9278	37.0644	28.9037	100.302
KN_GLEAN_10025128	2.27985	4.96674	3.02537	11.1179	20.6356	19.4018
KN_GLEAN_10025141	3.92003	1.77984	0.944457	54.0744	18.4514	10.2099
KN_GLEAN_10025156	13.532	26.5349	27.2386	72.3881	97.1948	125.68
KN_GLEAN_10025179	4.32737	7.79143	5.38034	15.8542	32.5949	22.1123
KN_GLEAN_10025182	0.443098	0.418668	0.816881	4.45791	12.8844	2.28885
KN_GLEAN_10025189	2.49379	3.30774	3.4214	12.6136	12.5713	8.12473
KN_GLEAN_10025218	1.0124	3.06055	1.04619	7.69218	18.2517	17.844
KN_GLEAN_10025224	0.455834	0.221553	0.398532	2.80189	1.078	1.60205
KN_GLEAN_10025253	1.8487	1.86423	1.33056	6.98765	4.87912	3.81907
KN_GLEAN_10025392	0.713707	0.255302	0.22827	2.01902	4.85784	2.01273
KN_GLEAN_10025396	3.83258	5.82285	4.80376	26.6242	25.9201	15.063
KN_GLEAN_10023572	2.91528	1.19709	1.77738	6.31178	6.26149	10.3612
KN_GLEAN_10023576	0.289145	0.866368	0.469537	5.19589	10.9056	3.45509
KN_GLEAN_10023636	1.01976	0.911029	0.589875	4.32748	3.0867	2.85608
KN_GLEAN_10023682	0.320919	0.0579183	0.124358	1.73895	1.06422	1.17476
KN_GLEAN_10023685	0.782198	0.599565	0.730761	4.96708	5.11433	2.82213
KN_GLEAN_10023702	1.25679	1.38273	1.20138	5.87639	5.27252	3.50782
KN_GLEAN_10013217	3.10614	3.35555	2.21166	6.84129	9.06758	10.9186
KN_GLEAN_10015816	2.28238	2.09708	2.50132	5.46563	5.84836	8.41216
KN_GLEAN_10015849	0.390489	0.460658	0.197836	15.5632	7.41354	2.69928
KN_GLEAN_10015867	0.559622	0.553246	0.204908	2.60676	1.83761	1.54841
KN_GLEAN_10013092	3.0621	2.72486	2.60765	9.75688	8.58142	10.2838
KN_GLEAN_10013124	0.359467	0.284315	0.186767	2.71596	3.32661	1.17643
KN_GLEAN_10017469	0.0844412	0.238865	0.0689724	3.33084	5.37402	9.35583
KN_GLEAN_10012997	2.04355	1.39837	1.65034	5.81601	7.68615	5.20818
KN_GLEAN_10012968	0.491125	0.472302	0.380788	1.39505	1.7074	2.64841
KN_GLEAN_10018257	2.33298	1.5432	0.852606	5.89087	6.05845	10.2123
KN_GLEAN_10022554	0.350064	0.363924	0.264958	1.48487	1.35992	1.50147
KN_GLEAN_10022558	0.231944	0	0	3.99051	3.93801	236.096
KN_GLEAN_10022603	4.8245	2.73625	1.90781	55.3368	51.3401	42.4688
KN_GLEAN_10022650	0.340094	0.793864	0.439838	2.65734	7.85997	1.85726
KN_GLEAN_10022656	5.63126	4.76299	5.5973	17.3461	11.8737	16.5225
KN_GLEAN_10012833	2.2314	1.12277	1.68267	10.3406	8.34974	6.6219
KN_GLEAN_10012851	0.629495	0.655022	0.294533	2.55455	1.84364	1.98679
KN_GLEAN_10023191	0.47942	0.713164	0.566826	3.35481	2.08547	1.43003
KN_GLEAN_10016062	0	0.660153	0.267315	22.9075	29.6463	5.56526
KN_GLEAN_10014472	0.492387	0.206382	0.42325	2.31459	4.53087	2.14418
KN_GLEAN_10014491	0.943275	1.09193	1.08406	3.24822	6.40872	2.39837
KN_GLEAN_10012625	1.02447	1.02705	1.08574	7.07723	2.71424	3.58026
KN_GLEAN_10016163	0.562806	2.05677	1.88638	13.9975	22.4433	12.1948
KN_GLEAN_10016200	7.6743	12.7938	8.34577	51.711	65.7618	27.6579
KN_GLEAN_10019560	0.174714	0.193723	0.134411	3.88155	7.81021	1.2631
KN_GLEAN_10020247	0.341677	0.341269	0.36685	2.41151	5.00089	2.14984
KN_GLEAN_10012394	0.0805271	0.23332	0.16859	1.41534	1.86398	1.19586
KN_GLEAN_10012421	4.37736	3.61548	4.00437	11.0429	15.2423	16.6131
KN_GLEAN_10012445	2.11444	2.19447	1.201	13.4312	7.10116	7.81637
KN_GLEAN_10022451	1.28104	1.19317	0.994574	4.88194	6.82757	3.67029
KN_GLEAN_10022497	36.4445	31.3783	35.4668	136.566	196.877	178.183
KN_GLEAN_10022499	0.179939	0	0.138907	3.34984	3.34648	4.77088
KN_GLEAN_10012297	4.10762	4.65	4.32018	11.2777	10.0626	13.3914
KN_GLEAN_10012301	0.639817	0.503055	0	4.03033	4.90049	2.48464
KN_GLEAN_10012227	3.0509	2.27526	2.49196	7.16884	12.3706	6.9498
KN_GLEAN_10017616	2.43538	1.86806	2.33737	8.7812	8.5921	8.33958
KN_GLEAN_10017631	0.552628	0.25657	0.272595	1.32213	2.38954	1.65385
KN_GLEAN_10014185	1.34175	6.23251	1.17253	15.5901	25.6981	17.6539
KN_GLEAN_10014186	1.44751	3.19281	1.53281	12.9876	18.0466	13.6501
KN_GLEAN_10012044	30.8909	33.7207	36.0452	112.537	101.683	94.2678
KN_GLEAN_10012057	0.987261	0.962673	0.613843	3.9902	3.31237	2.09005
KN_GLEAN_10012060	0.988428	1.40363	0.525949	9.05722	4.17161	6.18374
KN_GLEAN_10012081	0.713579	1.47836	1.4828	4.22059	3.17734	6.35387
KN_GLEAN_10016957	1.02016	1.00835	0.701937	16.125	15.1775	9.31558
KN_GLEAN_10011913	1.96134	1.80702	1.22149	5.44864	8.65728	5.09788
KN_GLEAN_10011949	0.560207	0.558336	0.272513	2.19845	1.13245	1.40383
KN_GLEAN_10011858	1.02697	1.34823	1.24524	3.35367	5.03662	4.64615
KN_GLEAN_10024637	2.11088	1.45047	1.64299	35.035	17.1012	8.65106
KN_GLEAN_10024734	0	0.214932	0	7.73385	5.65263	5.58134
KN_GLEAN_10024747	0.465597	0.453489	0.125461	1.97962	3.26678	1.60003
KN_GLEAN_10024759	0.705337	0.736113	0.46678	2.38529	3.71542	3.76872
KN_GLEAN_10011620	0	0	0	3.87337	1.23907	1.02109
KN_GLEAN_10011632	0.394676	0.257258	0.164489	2.58536	3.11043	1.46977
KN_GLEAN_10011563	0.635437	0.813781	0.64285	5.45343	10.8395	2.20723
KN_GLEAN_10011595	0.341538	0.508779	0.378222	2.37077	3.77289	1.51649
KN_GLEAN_10011523	0.988906	0.197816	0	3.94388	11.0171	10.341
KN_GLEAN_10015041	0.254197	0.483969	0.311109	2.24156	1.82898	1.40509
KN_GLEAN_10011466	0.936324	0.519035	0.448654	1.88095	2.95971	5.52644
KN_GLEAN_10011476	2.0139	1.38568	0.454388	4.266	5.50225	6.83731
KN_GLEAN_10011298	0.288252	0.430408	0.600978	2.32097	6.15318	1.70663
KN_GLEAN_10011237	0.303541	0.320238	0.48815	1.62874	1.63479	1.13804
KN_GLEAN_10022827	0.635682	1.16595	0.427322	8.76597	5.84065	6.346
KN_GLEAN_10022834	1.64848	3.80589	3.34872	9.36853	16.9248	9.03546
KN_GLEAN_10022837	1.256	2.56829	5.02722	75.0535	80.3275	16.0631
KN_GLEAN_10022848	0.108147	0.149793	0.194562	1.18458	1.20538	1.84157
KN_GLEAN_10022884	0.137666	0.190561	0.129659	3.18289	1.69142	1.75
KN_GLEAN_10022891	0.108565	0.343709	0.154938	4.91589	7.48972	2.21469
KN_GLEAN_10022899	0.166584	0.864758	1.13259	2.35092	18.5265	2.45688
KN_GLEAN_10022991	20.1889	15.4003	6.41151	107.4	96.987	55.4982
KN_GLEAN_10023001	13.5502	9.11396	10.697	48.3485	31.2267	48.1944
KN_GLEAN_10016578	0.750131	1.81748	2.02619	8.19557	6.40422	11.5185
KN_GLEAN_10016603	0	0.338129	0.571458	1.55983	1.61836	1.26143
KN_GLEAN_10011093	0.536306	0.864795	0.408772	2.01998	2.13624	1.74056
KN_GLEAN_10014922	0.339931	0.392435	0.276876	1.77768	2.57901	1.83559
KN_GLEAN_10010978	1.07997	0.273206	0.304042	3.95621	3.85629	3.36191
KN_GLEAN_10018852	0.17442	0.603925	0.3208	1.35201	1.62747	1.79987
KN_GLEAN_10018868	0.695992	1.17268	0.936636	2.97317	4.01199	7.44643
KN_GLEAN_10010933	1.76938	3.15481	2.6872	6.4176	13.0294	8.89161
KN_GLEAN_10010941	0.230277	0.0940862	0.342724	1.26058	6.02582	4.15246
KN_GLEAN_10017339	1.67663	1.10826	0.867772	5.32111	6.71372	4.91137
KN_GLEAN_10017377	0.755919	1.04631	0.826856	3.54133	5.82364	3.33482
KN_GLEAN_10022316	70.5491	74.4279	90.7737	243.905	450.35	425.67
KN_GLEAN_10022339	0	0.110799	0.0319423	4.56545	3.16464	1.24784
KN_GLEAN_10022361	241.151	182.934	183.08	1941.87	555.492	719.619
KN_GLEAN_10012277	0.529932	0.745931	0.114756	2.72528	4.02803	1.83564
KN_GLEAN_10010779	0.371796	0.363243	0.102157	4.84864	9.45944	1.39261
KN_GLEAN_10010727	0.328292	1.38973	0.574678	6.07349	7.06702	4.62928
KN_GLEAN_10010734	0.511983	0.456301	0.414099	2.99433	3.30589	1.36553
KN_GLEAN_10010683	3.02234	3.82885	3.51729	21.9078	16.1187	11.1099
KN_GLEAN_10010695	0.0773849	0.127143	0.14189	1.96077	7.39891	1.86405
KN_GLEAN_10010711	6.11684	9.14899	6.94854	32.6429	21.946	23.0186
KN_GLEAN_10015551	14.7988	12.0189	26.2633	208.978	216.383	722.269
KN_GLEAN_10013259	0	0	0.235221	7.35443	3.20422	1.06962
KN_GLEAN_10013278	0.420782	0.443206	0.321696	1.21064	1.42987	2.79904
KN_GLEAN_10021867	0.703076	0.865331	0.828157	2.10859	2.39668	2.63883
KN_GLEAN_10021903	0.473924	0.505813	0.670509	3.25212	6.40246	5.14685
KN_GLEAN_10010464	3.00752	2.69636	3.20639	9.31648	7.76203	7.0427
KN_GLEAN_10010413	0.262539	0.450857	0.502542	1.53097	10.9185	1.1722
KN_GLEAN_10010417	0.0839858	0.0523387	0	1.75734	2.34047	1.20198
KN_GLEAN_10010434	0.835707	0.958643	0.662901	2.31582	4.81871	2.49739
KN_GLEAN_10010242	0.242102	0.25619	0.111257	1.09492	1.39597	1.10492
KN_GLEAN_10010143	0.635596	1.13388	1.03612	2.524	4.28633	3.19085
KN_GLEAN_10010147	0.296202	0.429656	0.265428	1.08972	2.70759	1.03385
KN_GLEAN_10010158	1.4506	1.19849	1.35151	5.37924	8.51474	3.16552
KN_GLEAN_10010132	2.40026	2.41871	1.56827	11.3462	22.5807	6.76602
KN_GLEAN_10021729	0.46391	0	0	3.71657	2.92984	1.20421
KN_GLEAN_10021808	0.118287	0.212711	0.226899	1.4623	2.33115	1.11746
KN_GLEAN_10021844	3.14287	3.13529	2.8195	16.4282	30.458	9.29822
KN_GLEAN_10021845	0.483041	1.3303	1.2458	9.99611	26.1049	4.37918
KN_GLEAN_10017556	0.212725	0.332384	0.30689	1.55069	4.38346	1.12332
KN_GLEAN_10010039	0.799433	0.610252	0.131293	3.36958	4.24784	2.67526
KN_GLEAN_10010052	0.771286	0.861385	0.204251	3.10814	2.25671	3.84438
KN_GLEAN_10009914	0.22625	1.84872	1.99077	4.99098	10.2179	4.24242
KN_GLEAN_10009769	0.946244	2.1378	2.26289	7.89407	36.9293	8.09614
KN_GLEAN_10009772	0.501151	0.418799	0.338261	2.19586	2.15221	2.35459
KN_GLEAN_10018439	1.78739	2.84817	2.4792	8.93167	9.32424	6.90442
KN_GLEAN_10018440	4.19422	2.59592	2.24218	14.4177	14.7914	11.3482
KN_GLEAN_10021597	0.212174	0.204387	0	3.46284	4.35603	1.77118
KN_GLEAN_10021615	1.9168	1.3832	1.36322	3.85883	5.08926	4.93584
KN_GLEAN_10021674	0.130604	0.443558	0.115581	2.01579	3.01128	1.48188
KN_GLEAN_10009600	1.10702	0.711624	0.587111	2.90136	4.38217	5.11527
KN_GLEAN_10009617	0.498764	1.58639	1.22625	8.13061	8.08492	4.59945
KN_GLEAN_10009483	5.43779	4.78108	8.96882	20.8404	18.0864	20.2846
KN_GLEAN_10009500	0.686468	1.09022	0.684786	2.57678	3.38232	2.42917
KN_GLEAN_10009395	0	0	0.178792	2.30627	1.73955	4.6697
KN_GLEAN_10009437	11.761	16.0475	14.954	32.9247	37.9176	70.5022
KN_GLEAN_10021324	3.0955	9.66251	6.69218	25.8173	48.349	31.8649
KN_GLEAN_10021414	0.451162	6.56723	3.79591	76.7341	154.849	44.0278
KN_GLEAN_10013398	12.1393	6.7313	6.31308	58.1418	45.0036	35.415
KN_GLEAN_10013420	4.36126	5.60249	4.50103	12.1573	18.6443	15.6652
KN_GLEAN_10013421	0.458227	0.371553	0.443858	21.5532	36.645	7.67484
KN_GLEAN_10009461	3.70963	0.411589	0.386652	10.2526	14.4933	13.8654
KN_GLEAN_10009380	1.32057	1.35353	1.67577	9.13226	14.6692	6.65299
KN_GLEAN_10009388	10.1596	6.6141	6.95628	23.6676	31.4845	23.2601
KN_GLEAN_10011261	0.567172	0.27767	0.169725	3.02901	2.32	2.6431
KN_GLEAN_10009219	3.25355	1.58361	1.76684	27.4663	23.4975	10.0268
KN_GLEAN_10009164	9.9891	10.9826	14.8311	30.2325	53.632	33.6722
KN_GLEAN_10024226	2.86093	0.587168	0.319152	8.84636	8.29334	6.20438
KN_GLEAN_10024255	1.37333	1.88034	1.32914	5.70932	6.16401	5.74167
KN_GLEAN_10024302	4.87229	5.84746	5.81747	13.8788	14.852	12.0404
KN_GLEAN_10024321	0	0	1.11145	17.3203	4.10301	7.67751
KN_GLEAN_10024333	0.937933	1.70547	1.45893	7.36088	9.70088	4.05413
KN_GLEAN_10024485	31.1664	57.2768	59.6832	433.062	280.835	266.279
KN_GLEAN_10024492	0.156633	0.100846	0.0434397	1.1932	1.50318	1.04415
KN_GLEAN_10024532	0.846106	1.16053	0.704259	3.25414	3.49968	2.80225
KN_GLEAN_10024550	0.548016	0.735445	0.261828	2.3482	2.05968	4.25183
KN_GLEAN_10009088	0.443025	0.800834	0.690976	6.81669	9.69796	2.75294
KN_GLEAN_10014174	0.399004	0.414163	0.188847	1.65627	8.29059	3.04922
KN_GLEAN_10008890	0.889563	0.661675	0.835737	1.89647	3.12305	2.27151
KN_GLEAN_10016383	0.150473	0.18632	0.124579	1.46954	2.0429	1.76785
KN_GLEAN_10016408	0.374837	1.17059	1.05321	18.2277	21.4446	5.41376
KN_GLEAN_10016438	0.356005	0.302588	0.407676	1.83326	4.63361	1.30936
KN_GLEAN_10016439	4.7351	5.04129	7.34974	18.8901	16.9017	16.6656
KN_GLEAN_10016447	0.520004	0.460342	0.231326	1.42238	2.78034	1.36794
KN_GLEAN_10021219	0.803419	0.551719	0.959832	2.86772	2.45571	2.02676
KN_GLEAN_10021265	0.951473	0.890188	1.10892	2.56723	7.1839	2.91707
KN_GLEAN_10010853	1.03301	2.41669	2.61129	7.01817	13.5686	5.65051
KN_GLEAN_10012548	0.603259	0.501194	0.306463	1.75672	2.63817	1.55171
KN_GLEAN_10008558	5.76949	5.81492	6.70167	20.4291	22.1004	34.7778
KN_GLEAN_10008568	1.26805	0.940444	0.617382	4.47086	2.8725	3.08842
KN_GLEAN_10008579	0.0948091	0.393124	0.156982	2.61673	4.84065	1.77555
KN_GLEAN_10008556	1.95969	9.77575	4.60447	153.62	149.874	41.3278
KN_GLEAN_10022680	1.23826	1.48705	0.918422	5.48746	6.95773	4.52874
KN_GLEAN_10022760	386.962	214.46	242.773	813.866	1080.93	1384.45
KN_GLEAN_10013782	2.18068	3.29531	3.10395	8.3703	12.1154	8.04107
KN_GLEAN_10008416	0.928792	1.15736	1.12853	3.06105	3.55702	2.93289
KN_GLEAN_10008449	4.67682	6.84025	8.20229	21.2015	73.5523	57.5546
KN_GLEAN_10008325	0.0281325	0.524517	0.447614	4.02005	3.22528	1.95467
KN_GLEAN_10008191	0.209688	0.299592	0.0859862	4.30292	7.82415	4.41705
KN_GLEAN_10008211	0.748101	1.22444	0.616914	4.66376	12.5225	3.92146
KN_GLEAN_10008227	0.540504	0.382501	0.450221	2.47031	3.22616	5.1583
KN_GLEAN_10021113	0.565618	0.632192	0.381435	1.47692	1.85214	1.3477
KN_GLEAN_10021169	1.43226	2.24765	0.316154	9.83842	35.6529	23.3354
KN_GLEAN_10012757	6.2953	8.31326	8.0324	17.3208	23.375	35.734
KN_GLEAN_10012764	0.976574	1.1615	0.904696	2.54338	5.19714	2.56268
KN_GLEAN_10007999	1.2394	0.544377	1.03613	5.26189	7.26319	2.77459
KN_GLEAN_10008010	0.345414	0.602773	0.281975	1.97474	2.05396	1.90237
KN_GLEAN_10007876	0.749616	0.756114	0.565396	2.43894	3.33274	2.70727
KN_GLEAN_10021046	0.321385	0.476061	0.338503	1.06544	2.44563	1.31508
KN_GLEAN_10021084	0.385063	0.562681	0.870604	3.82896	5.71237	2.69309
KN_GLEAN_10007717	1.41713	0.637218	1.60946	19.1908	14.8801	20.9901
KN_GLEAN_10007648	0.12965	0.249104	0.127249	1.17522	2.50608	1.04408
KN_GLEAN_10007586	2.67504	1.38668	0.165885	9.86689	8.57143	10.4355
KN_GLEAN_10007606	4.00708	4.02996	3.84391	9.11935	8.52999	8.61644
KN_GLEAN_10020768	13.9267	20.3971	11.7667	72.5027	82.7386	57.007
KN_GLEAN_10020778	0.224266	0.455597	0.235612	1.74608	2.72728	1.57462
KN_GLEAN_10020822	4.71883	3.7626	3.87644	73.6538	76.1341	48.7697
KN_GLEAN_10007275	2.97843	2.14898	1.00164	6.19637	6.42593	11.6756
KN_GLEAN_10007299	0.43932	0.484652	0.208867	1.31724	1.6352	1.44129
KN_GLEAN_10009132	2.64354	2.56551	2.41347	9.76448	9.19264	7.99255
KN_GLEAN_10009141	1.54875	2.16487	1.95032	4.72337	8.09346	5.04618
KN_GLEAN_10007127	0.436025	0.170605	0.104881	1.9306	2.9576	3.80961
KN_GLEAN_10007093	2.44115	2.47138	1.64076	5.28069	6.41999	6.6056
KN_GLEAN_10006997	6.01172	2.71185	0.434936	32.1384	22.0507	66.2634
KN_GLEAN_10007028	0.155777	0.440469	0.194382	1.12659	1.15982	1.09442
KN_GLEAN_10020596	0.964088	0.667448	0.322097	5.78652	7.26012	4.65487
KN_GLEAN_10020630	0.300173	0.295609	0.251826	1.43137	1.47429	1.00406
KN_GLEAN_10020665	2.43306	2.37676	2.19039	7.78732	7.97701	6.59212
KN_GLEAN_10006908	0.460517	0.555444	0.284746	1.93823	2.43504	1.73754
KN_GLEAN_10006720	0	0.180095	0.153269	8.65435	1.22272	3.10004
KN_GLEAN_10006724	0.232864	0.14683	0.178188	1.80477	10.1903	1.08805
KN_GLEAN_10006726	1.27879	0.789009	1.24847	2.749	5.70077	3.92531
KN_GLEAN_10020507	0.0272933	0.150391	0.108658	4.80889	3.83566	2.25098
KN_GLEAN_10020565	0.77736	0.676199	0.281177	1.63651	1.98965	2.07785
KN_GLEAN_10012671	1.95776	2.96413	3.74625	9.02773	15.2892	10.3526
KN_GLEAN_10012689	0.592541	0.195432	0.15057	1.30797	1.28464	2.26271
KN_GLEAN_10012744	1.70933	0	1.54666	4.58677	4.63649	9.32768
KN_GLEAN_10006448	0.173133	0.166125	0.0864311	1.44563	1.29945	1.56068
KN_GLEAN_10006452	3.06143	2.97754	2.87244	6.19485	6.22171	7.05631
KN_GLEAN_10006412	0	0.0492515	0.0420751	11.7158	17.7963	6.64489
KN_GLEAN_10020303	0.0886342	0.176749	0.112912	16.6658	16.1514	2.68809
KN_GLEAN_10020324	2.82802	5.49455	5.91945	20.1699	33.8978	18.2344
KN_GLEAN_10006292	0.439488	0.472911	0.358128	1.4569	3.29301	1.52762
KN_GLEAN_10006300	12.4083	37.7355	40.8471	97.445	152.882	125.286
KN_GLEAN_10006242	0.485133	0	0	2.91957	1.05091	1.09247
KN_GLEAN_10006224	7.62245	5.35977	6.50114	23.3066	22.4294	18.5567
KN_GLEAN_10006225	0.23951	0.443883	0.365631	1.08612	3.05786	1.26371
KN_GLEAN_10006134	1.46256	0.703451	0.780226	3.07042	6.37528	5.36536
KN_GLEAN_10006148	0.246475	0.33763	0.402704	2.50042	8.81157	1.12562
KN_GLEAN_10022248	0.271398	0.726094	0.509173	2.48962	2.01196	2.12178
KN_GLEAN_10005989	2.19889	1.98951	1.37932	5.44014	5.72155	10.8047
KN_GLEAN_10005997	1.5202	1.77641	1.89395	15.945	23.0576	8.1254
KN_GLEAN_10005937	3.95609	1.84431	0.433022	23.2102	11.2202	12.3012
KN_GLEAN_10005879	0.169449	0.355556	0.398165	18.3097	28.3287	5.3332
KN_GLEAN_10005895	0.164512	0.877401	0.546439	1.93152	3.20336	2.06534
KN_GLEAN_10024926	75.0302	57.2086	63.0341	338.977	173.297	261.717
KN_GLEAN_10024979	0.221654	1.32001	2.00052	5.71539	48.5451	14.4967
KN_GLEAN_10025010	0.493814	0.35298	0.485198	1.7477	2.75755	2.75646
KN_GLEAN_10025101	1.62138	1.69321	1.41982	6.98678	22.5475	7.62759
KN_GLEAN_10020103	0.284063	0.521061	0.396521	1.07727	2.09957	1.21247
KN_GLEAN_10020110	0.273642	0.239013	0.268319	7.20588	6.63842	2.44238
KN_GLEAN_10020115	1.38588	0.955501	0.68921	6.87274	3.47568	3.03574
KN_GLEAN_10005848	0.582447	0.70209	0.450171	1.73796	2.2439	2.2335
KN_GLEAN_10005790	0.563336	0.660219	0.670478	4.36424	10.6706	5.62268
KN_GLEAN_10005805	0.1624	0.50682	0.320283	22.7791	28.3153	9.7022
KN_GLEAN_10005771	0.428681	0.598103	0.461292	1.36746	1.81789	1.25988
KN_GLEAN_10012165	0.440392	0.0729943	0.125157	1.28351	1.55278	2.93948
KN_GLEAN_10012206	1.31522	1.01217	1.10889	3.39535	3.96202	4.71021
KN_GLEAN_10019928	0.0652582	0.0304511	0	7.56608	3.33428	1.38006
KN_GLEAN_10019963	1.00401	1.13799	1.27868	3.3567	6.6925	2.71143
KN_GLEAN_10019988	3.06145	7.11531	5.40544	15.0255	32.169	14.3918
KN_GLEAN_10019996	1.78494	1.60591	1.14828	3.76734	13.4505	7.65823
KN_GLEAN_10005670	4.81628	8.88192	29.6305	115.394	188.362	108.408
KN_GLEAN_10005671	41.2424	37.3539	32.3151	121.88	126.805	140.416
KN_GLEAN_10010194	0.698505	0.426498	0.183418	5.50715	9.66247	4.63342
KN_GLEAN_10010219	28.6421	39.0612	36.5035	93.4906	206.193	133.524
KN_GLEAN_10005551	0.570367	1.05773	0.363816	15.5354	32.1359	2.42532
KN_GLEAN_10005567	3.58911	1.2912	2.86076	22.1467	47.5602	60.0798
KN_GLEAN_10005534	0	0	0	4.5433	4.03328	3.76081
KN_GLEAN_10005457	3.44228	2.79454	1.66803	12.1832	52.6976	29.6025
KN_GLEAN_10005461	0.240957	0.514228	1.82265	7.29564	5.82591	7.29356
KN_GLEAN_10006876	0.303582	0.377625	0.32106	4.26577	1.32968	2.60306
KN_GLEAN_10019839	0.41082	0.655455	0.124903	1.59155	1.44392	2.14402
KN_GLEAN_10019872	0.205834	0.319172	0.322797	3.15577	4.12522	1.06983
KN_GLEAN_10019909	0.954998	1.00715	0.378335	3.58155	3.44928	2.11234
KN_GLEAN_10007677	0.148917	0.483851	0.542813	1.90353	1.96904	1.09779
KN_GLEAN_10007678	0.135905	0.647878	0.436437	2.50741	2.98844	1.53224
KN_GLEAN_10005357	4.43477	8.21594	7.19354	22.6311	22.8212	20.5193
KN_GLEAN_10007427	0.737577	0.860683	0.392713	5.13122	6.12789	3.68484
KN_GLEAN_10005210	0.205442	0.286821	0.168741	1.84753	2.90787	1.12828
KN_GLEAN_10010827	0.685579	0.329047	0.47201	5.85359	4.58766	2.90956
KN_GLEAN_10004960	0	0.445014	0.419396	5.99659	8.92432	1.87209
KN_GLEAN_10024045	4.83757	6.01124	5.66213	17.8635	13.2551	25.192
KN_GLEAN_10024066	0.276729	0.551234	0.572841	6.12295	4.21655	3.24342
KN_GLEAN_10024084	0.301792	0.221331	0.0633564	2.44382	1.66662	1.26721
KN_GLEAN_10004880	0.135158	0.444001	0.150492	2.10511	1.41497	1.32169
KN_GLEAN_10004882	0.0777271	0.0739339	0.0645723	13.9591	13.7125	5.16689
KN_GLEAN_10004769	2.09243	1.87348	2.71918	6.81149	9.6801	8.817
KN_GLEAN_10004774	6.00999	1.98964	2.46005	12.4689	39.3012	18.75
KN_GLEAN_10019583	3.31507	2.40955	2.09778	8.56598	7.53309	8.26106
KN_GLEAN_10019596	0.346851	0.473024	0.530282	18.3291	6.06893	3.52617
KN_GLEAN_10019603	1.88942	1.79767	1.19852	10.1646	14.8162	4.44858
KN_GLEAN_10019652	6.70934	3.00385	3.94518	23.3219	37.777	16.9378
KN_GLEAN_10019669	0.623536	1.3156	1.07837	3.82849	11.419	4.08023
KN_GLEAN_10019676	1.08691	1.59842	1.93226	4.87883	7.98515	4.47844
KN_GLEAN_10004666	91.385	87.6015	105.325	221.259	219.431	285.913
KN_GLEAN_10007832	0.125402	0.241645	0.13482	1.11854	2.28485	1.00346
KN_GLEAN_10004567	40.2492	51.1046	41.0842	116.043	195.929	187.618
KN_GLEAN_10019396	0.968556	1.02112	0.380605	2.19891	4.06773	3.83087
KN_GLEAN_10004467	0.23656	0.309853	0.214021	2.46378	2.43588	1.06554
KN_GLEAN_10019300	2.84777	3.17525	1.72357	6.46501	11.1664	12.9683
KN_GLEAN_10019304	1.89351	1.64638	1.39387	4.38472	4.06755	5.59207
KN_GLEAN_10008991	1.04894	1.15849	0.428748	6.02153	3.9515	4.05914
KN_GLEAN_10008999	0.654204	2.70957	0.676548	9.14814	5.72521	6.88419
KN_GLEAN_10008722	0.232172	0.331211	0	2.59209	3.76107	1.14348
KN_GLEAN_10019216	4.18302	4.19039	4.37272	14.1376	19.792	21.6695
KN_GLEAN_10007411	0.745065	0.782145	0.285544	2.35427	3.48842	4.17429
KN_GLEAN_10004099	0.546254	0.454167	0.440038	1.21768	3.04416	2.37234
KN_GLEAN_10004016	1.0981	0.969567	0.0911023	4.96245	2.59298	4.13645
KN_GLEAN_10018927	3.01452	3.12345	3.52559	8.84034	24.3274	16.883
KN_GLEAN_10018936	0.525512	0.645005	0.904833	2.62146	3.88125	2.49338
KN_GLEAN_10018938	1.20226	0.872994	0.861553	6.26055	2.85287	2.96271
KN_GLEAN_10018965	2.54695	1.21297	1.61809	6.6771	12.5029	13.9746
KN_GLEAN_10003948	0.422623	0.620618	0.273069	1.55035	1.40373	1.26608
KN_GLEAN_10004621	0.439297	0.437227	0.165568	1.82937	2.12401	6.05986
KN_GLEAN_10003844	0	0	0	1.36397	1.41909	1.55582
KN_GLEAN_10007466	0.523784	0.515549	0.328617	1.95313	3.82285	3.5909
KN_GLEAN_10025415	0.655415	0.508381	0.37975	5.06177	3.45409	1.98821
KN_GLEAN_10025501	0.418942	0.511587	0.195124	1.63993	4.35432	1.10602
KN_GLEAN_10025517	0.793672	1.08214	0.463439	3.88978	3.25155	5.78622
KN_GLEAN_10025531	2.45059	3.66806	3.36071	7.42348	12.0852	7.83879
KN_GLEAN_10025533	2.6574	2.18681	2.04527	6.5383	8.07181	5.79062
KN_GLEAN_10025536	1.80307	0.33211	0.374448	14.3597	7.41884	10.6061
KN_GLEAN_10025537	0	0.0454958	0.194169	3.67034	3.24505	1.86931
KN_GLEAN_10025605	1.78558	1.72494	0.583961	6.07799	4.85526	4.09813
KN_GLEAN_10025650	0.146664	0.362695	0.306921	2.17515	1.35721	1.39265
KN_GLEAN_10025651	7.14685	15.1211	14.9141	40.0038	60.5424	30.417
KN_GLEAN_10025660	4.07249	2.51752	3.5128	17.1168	11.7855	23.7706
KN_GLEAN_10018688	216.482	169.698	193.839	678.672	458.321	583.225
KN_GLEAN_10018730	0.049919	0.0718844	0.0409732	3.75368	3.59586	1.53413
KN_GLEAN_10003831	0.183755	0.354568	0.688015	1.66592	3.54748	1.76442
KN_GLEAN_10003710	0	0	0	1.80382	1.38347	4.27832
KN_GLEAN_10003716	0.666645	0.717809	0.761405	20.4392	26.1543	19.8943
KN_GLEAN_10019687	0.714848	1.14418	0.552964	3.05527	5.0127	5.94818
KN_GLEAN_10019723	0.169162	0.379702	0.139185	6.59111	18.2521	6.74366
KN_GLEAN_10019737	0.621368	0.366722	0.255025	1.48787	2.13488	3.12226
KN_GLEAN_10003987	0.487933	0.620663	0.367179	2.90415	10.4336	3.0986
KN_GLEAN_10003285	0.418683	1.273	2.06405	7.70125	19.3199	5.76043
KN_GLEAN_10003212	1.98706	3.03769	1.9481	10.8284	27.4779	10.1449
KN_GLEAN_10003203	0.858737	0	0.139117	11.6124	5.5494	3.09427
KN_GLEAN_10018095	1.23377	1.04261	0.555694	5.30097	7.3628	6.09811
KN_GLEAN_10018116	1.32843	2.15423	2.21481	4.69186	4.81922	6.59421
KN_GLEAN_10018174	0.142064	0.100648	0.0581449	1.91763	3.37546	2.4839
KN_GLEAN_10003004	0.341226	0.181967	0.272932	6.80512	2.65234	15.7359
KN_GLEAN_10003720	0.988726	0.265532	0.0329849	5.18883	10.1896	2.90871
KN_GLEAN_10002955	0.809743	0.725636	0.687367	3.86536	6.82333	1.74516
KN_GLEAN_10002940	0.214871	0.445505	0	6.44513	3.9265	5.2181
KN_GLEAN_10017955	3.75128	3.01674	2.4178	9.69378	18.9628	11.9482
KN_GLEAN_10017956	0.35865	0.347521	0.351863	1.42575	1.61238	1.18997
KN_GLEAN_10017971	1.36438	1.24482	0.679086	4.8407	3.95327	4.08244
KN_GLEAN_10002903	5.00205	9.70338	6.30663	82.8699	31.6731	29.4538
KN_GLEAN_10004559	0.704343	1.01113	0.457657	3.11665	3.79256	6.76861
KN_GLEAN_10017856	3.37031	1.98154	1.9414	9.44623	7.01545	16.2432
KN_GLEAN_10017891	0.0359618	0.0365759	0.0311214	1.98226	5.98701	1.89386
KN_GLEAN_10003368	0	0.154037	0.132619	25.7381	11.4819	8.54406
KN_GLEAN_10004361	3.70938	6.09452	7.39593	17.5165	31.0983	26.2955
KN_GLEAN_10002666	0.808043	0.515146	0.232614	2.1145	1.67595	2.2387
KN_GLEAN_10017654	0.419183	0.662448	0.327969	2.45885	2.61744	1.814
KN_GLEAN_10017685	0.917456	0.726807	0.821362	2.62265	4.69363	2.97791
KN_GLEAN_10005255	0.333207	0.659904	0.320119	2.08778	1.94693	1.64589
KN_GLEAN_10018653	0.241778	0.0784466	0.390993	2.38466	1.2028	1.24894
KN_GLEAN_10002506	0	0.432897	0.223657	5.38666	4.7249	2.00691
KN_GLEAN_10003507	0.213207	0.517414	0.349602	3.4607	1.76014	2.53228
KN_GLEAN_10023898	0.914768	0.507695	0.682407	5.68889	8.84077	3.81633
KN_GLEAN_10023922	1.19029	0.538459	0.348491	4.95099	5.27382	3.85928
KN_GLEAN_10023967	0.610266	0.364779	0.224352	1.50053	1.37011	1.43966
KN_GLEAN_10023978	0.0327369	0.0618159	0.0805569	1.78683	2.07351	1.17754
KN_GLEAN_10023979	0.183556	0	0.146271	3.06661	3.23296	2.70285
KN_GLEAN_10017141	0	0.439419	0.44789	22.8741	18.7055	7.20933
KN_GLEAN_10017169	0.0842894	0.0909237	0.0784252	2.84778	3.45807	3.95307
KN_GLEAN_10002263	0.657518	0.471636	0.400088	8.51346	3.42697	5.1677
KN_GLEAN_10002232	0	0	0	2.1806	4.4956	1.02145
KN_GLEAN_10016802	0.508003	0.458219	0.455056	1.96738	3.63113	1.05093
KN_GLEAN_10003220	0.205898	0.442567	0.310365	1.91227	1.97007	1.48794
KN_GLEAN_10002573	6.54917	7.11085	4.76562	26.2397	21.4604	28.6163
KN_GLEAN_10002129	0.419627	0.160627	0.136802	1.06222	1.60417	1.35946
KN_GLEAN_10002007	0	7.68933	3.30246	29.1258	92.3583	19.7521
KN_GLEAN_10001910	2.57677	2.68992	2.32618	7.16652	11.0641	11.7162
KN_GLEAN_10001898	0.86815	1.27358	1.17625	4.73951	4.92483	3.80109
KN_GLEAN_10001903	1.19717	1.74549	0.999323	19.3084	17.0297	9.08489
KN_GLEAN_10016337	2.50171	1.8029	2.54524	7.12875	9.91425	6.95268
KN_GLEAN_10001863	0	0.0640474	0.164625	18.1448	29.801	1.39029
KN_GLEAN_10001793	0.113799	0	0.55357	1.12342	1.89887	1.17201
KN_GLEAN_10001713	0.160811	2.14286	2.43292	15.2944	37.6277	8.54343
KN_GLEAN_10001700	0.0971719	4.75622	0.640319	9.96718	22.0273	16.9328
KN_GLEAN_10018995	2.71732	28.2605	21.1666	66.9178	93.1388	70.8513
KN_GLEAN_10001671	0.123958	0.47852	0.136219	1.06296	8.94429	1.60453
KN_GLEAN_10003090	2.24749	1.56187	1.84385	12.7859	11.841	27.0529
KN_GLEAN_10002931	0.151047	1.46108	1.31102	5.50707	16.6775	3.8513
KN_GLEAN_10016077	1.17768	1.89987	1.40391	5.87957	36.7124	19.1036
KN_GLEAN_10001391	1.91237	1.00118	2.41529	6.25974	6.99508	5.85567
KN_GLEAN_10001668	0	0	0.246917	4.54238	3.44522	9.15017
KN_GLEAN_10023797	1.04527	2.0657	0.913175	11.4521	11.772	9.16836
KN_GLEAN_10023799	0.921605	2.44288	1.79823	6.97744	12.0152	11.9085
KN_GLEAN_10023822	0.76805	0.859536	0.0953758	29.6374	9.33021	13.668
KN_GLEAN_10020929	0.361724	1.01798	1.02059	2.89207	4.88839	4.79533
KN_GLEAN_10020930	0.0816458	0.160195	0.615422	3.65782	10.6098	1.81936
KN_GLEAN_10001315	0.411397	0.51235	0.429937	1.41143	1.15043	1.07313
KN_GLEAN_10001258	0.53024	0.803557	0.228954	2.40084	1.66434	2.49307
KN_GLEAN_10015887	0.632995	0.101596	1.20583	2.65255	4.00333	2.56373
KN_GLEAN_10001167	0.393734	0.222438	0.163817	2.58965	1.67108	1.05793
KN_GLEAN_10001432	0.373513	0	0	1.90236	5.64685	1.81715
KN_GLEAN_10022064	0.562235	1.36709	0.561319	3.37716	3.87304	3.53148
KN_GLEAN_10022111	0.693488	0.810927	0.873005	1.80041	8.27631	2.28444
KN_GLEAN_10022143	0.215162	0.430625	0.335188	26.6416	25.1275	10.5847
KN_GLEAN_10022170	0	0	0	6.27926	1.45322	3.65447
KN_GLEAN_10001153	0.594381	0.517287	0.337361	3.61337	4.38811	2.48525
KN_GLEAN_10001569	24.2816	26.2924	33.7114	91.6716	175.234	112.86
KN_GLEAN_10017061	0.733347	0	0	3.53598	2.17611	5.85958
KN_GLEAN_10001078	0.648788	0.502098	0.402464	1.6675	1.7365	2.4853
KN_GLEAN_10015796	0.72065	0.260317	0.306167	3.51801	4.56554	3.59413
KN_GLEAN_10001019	16.7548	2.76003	4.24963	175.003	99.6464	106.03
KN_GLEAN_10001015	2.42931	3.31379	2.08905	7.02699	9.82855	11.8039
KN_GLEAN_10000968	0.172176	0.044588	0	1.7214	1.66529	2.21767
KN_GLEAN_10000954	19.8708	38.2779	52.3934	121.029	135.999	112.53
KN_GLEAN_10017757	0.19315	0.672401	0.477346	2.62406	2.27185	1.96887
KN_GLEAN_10017767	0.263408	0	0.18147	1.35313	1.08988	1.10466
KN_GLEAN_10000894	122.851	107.407	80.8157	1572.21	1206.19	3099.29
KN_GLEAN_10000883	2.44855	1.59588	0.963702	11.4046	8.78459	25.5405
KN_GLEAN_10015647	2.5805	2.03837	1.53145	5.96906	5.88521	8.75263
KN_GLEAN_10015648	3.462	2.89164	1.0442	7.30706	6.95338	6.98234
KN_GLEAN_10015268	0.196718	0.302986	0.435159	3.72195	6.22589	1.33863
KN_GLEAN_10015305	0.204044	0.268461	0.699108	1.97259	12.1048	4.61366
KN_GLEAN_10015316	0	0	0.359189	8.5234	17.9554	1.96753
KN_GLEAN_10000774	135.672	205.157	160.91	5427.01	930.5	2608.15
KN_GLEAN_10001213	0.477847	0.879862	0.821008	1.88107	3.46403	5.42939
KN_GLEAN_10023385	0.374992	0.975028	0.716671	2.82479	9.42277	2.41521
KN_GLEAN_10023429	0.207508	0.531547	0.349995	1.08973	2.10959	1.36744
KN_GLEAN_10023475	122.817	157.526	151.44	395.71	451.669	455.426
KN_GLEAN_10016876	0.259439	0.159387	0.461555	1.45053	3.6092	7.58994
KN_GLEAN_10000687	2.44798	1.95773	1.40731	6.53971	8.81939	4.94587
KN_GLEAN_10014981	1.00365	1.00844	0.776891	3.32167	5.85212	2.32199
KN_GLEAN_10000641	1.07438	1.08335	0.422409	3.99412	3.49495	6.53288
KN_GLEAN_10000643	3.3212	2.16557	0.903539	22.2074	8.60034	12.8265
KN_GLEAN_10014743	0.331042	0.264268	0.135759	3.23407	5.44971	4.42672
KN_GLEAN_10014750	0.797724	0.79213	0.4493	3.12865	2.04359	3.44511
KN_GLEAN_10014780	0.936314	0.825479	0.859556	4.6443	3.98462	2.3343
KN_GLEAN_10000604	0.339752	1.09694	0.497474	5.60302	6.11746	22.0683
KN_GLEAN_10014616	3.54174	2.81413	2.9481	15.5753	7.67568	7.74277
KN_GLEAN_10000512	0.25989	0.40448	0.219935	3.94685	7.70357	3.40347
KN_GLEAN_10014381	0.0744376	0.100462	0.0693889	3.35061	3.65089	3.15491
KN_GLEAN_10014420	1.99961	1.91642	1.80869	4.40235	5.70288	5.46227
KN_GLEAN_10014430	1.53505	0.711462	0.355689	22.3707	21.0907	17.339
KN_GLEAN_10000442	0.319463	0.160247	0	7.10199	15.0792	1.58301
KN_GLEAN_10018522	0.0609655	0.17442	0.225242	1.57336	2.89724	1.4271
KN_GLEAN_10018593	0.685276	1.19982	0.462398	3.45207	3.05532	2.94716
KN_GLEAN_10023279	0.316129	0.281653	0.235738	2.57521	3.66002	1.08971
KN_GLEAN_10023301	0.304286	0.231384	0.301306	1.34349	3.11073	1.01259
KN_GLEAN_10023305	1.73241	1.75249	1.62092	6.58099	7.58949	5.30117
KN_GLEAN_10023374	1.13435	0.735826	0.477065	2.91786	2.83191	3.5731
KN_GLEAN_10000236	0.892503	0.878645	1.17808	3.06033	4.68541	3.56116
KN_GLEAN_10013981	0.582281	1.04782	0.246355	2.9358	2.10104	2.22782
KN_GLEAN_10013996	2.70071	2.37809	3.62594	7.38102	9.50648	10.9673
KN_GLEAN_10000135	7.08466	16.0569	14.2527	38.921	48.1511	34.164
KN_GLEAN_10013831	0	0.0278601	0.45575	4.04058	8.8636	3.86609
KN_GLEAN_10013832	0	0	1.06456	17.6402	8.68648	3.33097
KN_GLEAN_10013833	0.486904	0.61779	0.264929	3.75094	7.24089	2.00774
KN_GLEAN_10013676	0	0	0	5.86624	1.97575	7.63496
KN_GLEAN_10023068	0.0309983	0.478028	0.462113	5.92225	31.1896	1.6218
KN_GLEAN_10023071	30.032	28.0853	19.7143	141.583	120.029	80.0862
KN_GLEAN_10014079	31.6199	34.1415	32.6003	122.136	249.352	90.9675
KN_GLEAN_10014122	0.398622	0.280029	0.145641	1.01316	1.4302	1.08755
KN_GLEAN_10021568	0.337803	0.334472	0.284093	2.32387	1.99308	1.29705
KN_GLEAN_10013623	0.245068	0.337525	0.0825763	19.5291	5.44382	1.9847
KN_GLEAN_10015508	0.556541	0.397429	0.407543	3.60296	1.9291	12.4563
KN_GLEAN_10015517	3.06571	2.08589	2.70718	6.56296	7.72608	11.6445
KN_GLEAN_10013463	3.38714	5.96264	2.95358	14.0133	34.8328	13.8378
KN_GLEAN_10013470	5.18208	4.4776	7.01118	25.4534	21.2783	21.8582
KN_GLEAN_10013481	0	0.293062	0.122716	4.80257	4.41739	1.59573
KN_GLEAN_10000015	0	0	0	5.97856	1.04819	1.07082
KN_GLEAN_10013308	0.187734	0.550521	0.345919	1.62453	1.58105	1.74104
KN_GLEAN_10013331	0.122592	0.120286	0.307516	2.98641	1.20344	1.76398
KN_GLEAN_10013688	0.292734	1.29126	1.01356	3.62068	4.6382	3.56851
KN_GLEAN_10013710	6.44157	4.83203	4.65386	17.9132	23.0474	15.9967
KN_GLEAN_10013725	0.323519	0.315375	0.196266	1.19223	1.68817	1.11509
KN_GLEAN_10013731	1.34871	2.50144	2.53855	8.07637	7.81146	10.3545
KN_GLEAN_10013743	1.35392	1.51987	0.485799	12.7655	9.51293	4.45916
KN_GLEAN_10013759	0.925767	1.01643	1.01267	2.06416	4.02471	2.59753
Up-regulated genes in Freshwater residence groups
ID	Freshwater resident 1	Freshwater resident 2	Freshwater resident 3	Migration 1	Migration 2	Migration 3
KN_GLEAN_10025114	1.66115	1.27162	2.16687	0	0	0
KN_GLEAN_10025326	1.60398	1.64523	1.33014	0	0	0
KN_GLEAN_10025362	4.06813	5.39934	2.90543	0.432347	0.224997	0.68175
KN_GLEAN_10023608	1.04198	5.32549	2.34202	0	0	0
KN_GLEAN_10023692	1.55693	1.2552	1.26991	0.306889	0.312217	0.313536
KN_GLEAN_10018286	4.08902	5.42852	10.8948	1.44911	0.214803	0.220393
KN_GLEAN_10012922	163.65	67.7028	54.6072	1.66735	3.01026	0
KN_GLEAN_10012822	8.7245	3.96423	9.09253	0	0	0
KN_GLEAN_10016213	11.2136	6.0301	6.39975	2.52317	0	0
KN_GLEAN_10016219	141.471	142.024	183.383	44.8517	49.9983	29.6492
KN_GLEAN_10019527	3.26757	4.58446	5.11631	0.134533	0	0
KN_GLEAN_10020212	1.16483	1.74793	1.83656	0	0	0.42607
KN_GLEAN_10012367	6.67655	7.2271	14.4894	0	0	0
KN_GLEAN_10022477	6.02613	1.93257	2.43092	0.114237	0.118363	0.958455
KN_GLEAN_10022515	19.1514	39.2754	34.1657	0	0	0
KN_GLEAN_10012013	2.19701	2.04439	5.02753	0.559647	0	0
KN_GLEAN_10024586	12.3346	13.014	12.8166	3.62921	4.61032	3.88191
KN_GLEAN_10011407	1.32782	1.46341	2.11405	0	0	0
KN_GLEAN_10011421	14.382	42.9842	12.333	1.37806	4.27249	2.37225
KN_GLEAN_10022901	21.5667	19.0403	7.75091	0	0	0
KN_GLEAN_10022332	552.282	680.26	694.584	45.6985	114.69	85.6968
KN_GLEAN_10013251	1.63575	1.26604	1.05736	0	0	0
KN_GLEAN_10021915	5.39157	1.1766	1.9485	0	0.0740634	0.534314
KN_GLEAN_10010474	2.38851	1.86132	1.71905	0	0	0.250296
KN_GLEAN_10010415	9.21849	9.60017	15.689	0	0	0
KN_GLEAN_10010294	2.66041	6.41971	3.12165	0.65886	0.39203	0.305372
KN_GLEAN_10010231	14.5514	20.0454	13.742	4.87822	6.02949	6.68863
KN_GLEAN_10010235	45.8426	15.0344	13.3441	0	0	0
KN_GLEAN_10010134	6.51362	7.13715	11.4574	3.1909	1.63673	2.45546
KN_GLEAN_10017507	494.479	119.9	73.7979	0	0	0
KN_GLEAN_10010069	2.61628	20.6484	20.5436	0	0	0
KN_GLEAN_10010008	54.3691	55.3684	40.6007	0	2.376	1.17833
KN_GLEAN_10009889	1.67946	2.41627	1.76753	0	0	0.578125
KN_GLEAN_10018505	6.41081	3.11769	2.55647	0	0	0
KN_GLEAN_10021646	17.4184	17.7743	18.1657	3.69237	7.43737	7.25004
KN_GLEAN_10011160	12.6847	7.17982	5.02184	0	0	0
KN_GLEAN_10009646	87.0608	106.104	105.439	0	0	0
KN_GLEAN_10009560	2.86084	6.31328	9.49041	0	0	0.361036
KN_GLEAN_10009586	5.74058	6.57501	4.2962	0	0	0
KN_GLEAN_10009524	121.528	139.751	132.649	0	0	0
KN_GLEAN_10009550	79.0991	104.314	99.7327	6.21875	3.93097	22.3045
KN_GLEAN_10021359	29.0826	20.1067	6.58687	1.37302e-05	0	0
KN_GLEAN_10021381	9.23253	3.36474	10.0187	0	0	0
KN_GLEAN_10021408	4.01499	4.2167	4.1293	0.410499	0.851628	1.73123
KN_GLEAN_10010320	1.90484	2.80841	1.29128	0	0.417467	0
KN_GLEAN_10009332	11.5445	2.27776	2.36962	0	0	0
KN_GLEAN_10009201	20.1585	4.70858	5.54074	1.58876	0	1.6475
KN_GLEAN_10024244	7.4004	3.37387	1.3218	0	0	0
KN_GLEAN_10024447	2.51666	1.80687	3.55014	0	0	0
KN_GLEAN_10024472	4.39519	12.8831	18.334	0.837486	0.626059	1.29386
KN_GLEAN_10024498	2.76663	2.081	1.84063	0.412709	0.847013	0
KN_GLEAN_10009040	11.7707	2.39955	2.52329	0	0	0
KN_GLEAN_10022803	17.4754	14.5038	17.6313	0	0	0
KN_GLEAN_10022805	3.21599	2.00269	3.89969	0	0	0
KN_GLEAN_10008430	6.46355	4.53628	4.59133	0	0	0
KN_GLEAN_10021119	1.95656	3.16746	1.63351	0	0	0
KN_GLEAN_10008060	2.38149	1.68901	2.39305	0	0	0
KN_GLEAN_10008069	46.9022	18.4681	41.6607	0	0	0
KN_GLEAN_10007990	18.407	2.69502	1.51345	0	0	0
KN_GLEAN_10007888	5.88931	6.63245	4.86257	0	0	0
KN_GLEAN_10007785	1.18037	1.34204	1.49571	0	0	0.166364
KN_GLEAN_10021038	1.12447	1.40845	1.07586	0.505409	0.344514	0.271079
KN_GLEAN_10021096	25.2138	21.7094	14.8237	5.17728	1.1397	1.71701
KN_GLEAN_10020704	9.6198	3.36358	3.72589	0	0.158639	0.325224
KN_GLEAN_10006832	45.3739	48.7981	57.6568	22.4111	1.32483	14.1364
KN_GLEAN_10006709	1.59669	3.53186	1.32637	0	0	0
KN_GLEAN_10006557	5.62541	1.78965	1.75477	0.0373918	0.117047	0.15954
KN_GLEAN_10006475	91.419	101.625	110.528	30.1213	16.8138	24.2153
KN_GLEAN_10006477	2.06145	2.15104	1.96717	0.36607	0.457509	0.387663
KN_GLEAN_10020323	4.15333	5.03081	2.39381	0	0	0
KN_GLEAN_10020329	3.04902	10.3329	2.47212	0	0	0
KN_GLEAN_10006297	17.1779	14.4827	10.989	3.51168	0	5.03771
KN_GLEAN_10022206	7.16743	3.72478	2.4084	0.611668	0.158474	0.329065
KN_GLEAN_10022217	8.96751	3.49135	13.5304	0	0	1.42597
KN_GLEAN_10024878	7.93732	6.43934	125.205	0	0	0
KN_GLEAN_10005826	23.2533	31.1458	29.2293	5.51623	9.95217	9.54207
KN_GLEAN_10005793	1.56733	2.5989	2.40082	0	0.697101	0.703705
KN_GLEAN_10011787	3.63203	6.5466	4.86552	0	0	0
KN_GLEAN_10010192	8.12796	8.25797	10.4918	0	1.38677	1.34606
KN_GLEAN_10010212	1.92439	12.6126	17.8307	0.539033	0.550331	0.141274
KN_GLEAN_10005489	8.51786	5.89313	5.16938	0	0	0
KN_GLEAN_10005188	3.32912	1.22035	1.48889	0	0.511104	0.525206
KN_GLEAN_10004820	1.32654	4.52073	6.76988	0	0	0
KN_GLEAN_10004755	44.5083	11.8379	13.6839	3.95669	0.994673	0.991842
KN_GLEAN_10019660	19.2726	59.1655	32.9401	0	0	3.04597
KN_GLEAN_10004723	3.80233	4.24474	11.8745	0	0	0
KN_GLEAN_10019408	34.4865	15.661	17.4175	4.36659	0	7.33837
KN_GLEAN_10019269	21.1067	18.8289	8.51201	0	0	0
KN_GLEAN_10005102	4.18602	9.4539	1.77797	0	0	0
KN_GLEAN_10004080	1.56375	1.69942	1.14506	0.199856	0.343078	0.491808
KN_GLEAN_10004034	9.48598	10.7883	10.7985	0	0	0
KN_GLEAN_10003932	2.01279	7.24962	15.3119	0	0	0
KN_GLEAN_10025576	7.14805	13.3055	5.74273	0.236404	2.60935	0.25365
KN_GLEAN_10025695	1.34645	5.49389	2.99773	0	0.259538	0.534667
KN_GLEAN_10018689	12.7341	10.8553	9.02933	3.01399	3.33213	3.40004
KN_GLEAN_10018745	2.81052	1.92909	1.4711	0	0	0.30378
KN_GLEAN_10003799	35.3244	23.689	21.048	5.27482	4.47737	10.5081
KN_GLEAN_10003752	104.827	7.26757	3.67143	0	0	0
KN_GLEAN_10019744	3.75615	2.83561	1.9432	1.98101e-06	4.84544e-07	1.19488e-07
KN_GLEAN_10003581	86.0713	70.4972	61.1357	3.52942e-05	0	0
KN_GLEAN_10003517	1.34052	2.34352	4.41455	0	0	0
KN_GLEAN_10003321	39.3717	38.99	40.7005	15.6564	8.8032	16.7554
KN_GLEAN_10003182	12.5601	6.97258	3.92477	0	0	0
KN_GLEAN_10003200	15.436	7.91021	6.95444	1.40348	0.290106	2.08575
KN_GLEAN_10018178	1.70848	4.2613	3.09608	0	0	0
KN_GLEAN_10002995	6.5164	2.39644	8.0018	0	0	0
KN_GLEAN_10002910	4.93889	3.97791	5.77827	0	0	0
KN_GLEAN_10002711	2.81905	3.96888	2.89117	0.52791	0.92214	0.730469
KN_GLEAN_10004127	415.129	420.335	480.143	0	0	0
KN_GLEAN_10017698	4.60076	2.43593	3.55976	0.758638	0	0
KN_GLEAN_10018625	4.32032	4.89262	5.33376	0	0	0
KN_GLEAN_10017314	9.06965	5.59485	2.15585	0	0	0
KN_GLEAN_10002421	17.3209	8.05398	23.2687	0	0	0.476931
KN_GLEAN_10003151	23.2721	23.573	29.6451	0	0	0
KN_GLEAN_10007263	2.99955	3.11564	6.41042	0.158936	0.164622	0.498336
KN_GLEAN_10016842	25.917	12.8687	16.5382	5.02121	3.57255	4.53489
KN_GLEAN_10001961	2.79042	1.38069	1.73301	0.0782889	0.0808849	0.495566
KN_GLEAN_10001709	4.08263	2.07757	1.37014	0.385214	0.401762	0.307322
KN_GLEAN_10016156	2.12994	4.66673	3.35574	0	0	0
KN_GLEAN_10016076	3.44924	5.00995	2.4742	0.258877	0.797954	0.829644
KN_GLEAN_10016083	11.2207	1.18578	3.6423	0	0	0
KN_GLEAN_10001415	5.44294	2.05787	1.55915	0.748349	0	0.481517
KN_GLEAN_10001386	6.23351	3.03051	3.72876	0.386426	0	0.826601
KN_GLEAN_10023798	812.568	281.032	184.237	0	0	0
KN_GLEAN_10023825	5.34164	16.8455	6.13897	0	0	0
KN_GLEAN_10015900	10.315	6.6738	4.64694	2.17615	1.19789	1.81593
KN_GLEAN_10015904	11.474	5.87052	9.14394	0	0	0
KN_GLEAN_10015921	37.3842	42.8127	75.7029	0	0	0
KN_GLEAN_10022044	4.77703	4.2553	7.18023	0.485404	0.605425	0.308944
KN_GLEAN_10022071	7.68475	10.2602	3.84049	0	0	0
KN_GLEAN_10022145	4.14553	2.90792	1.1397	0	0	0
KN_GLEAN_10001122	13.3018	25.5494	10.5647	0	0	0
KN_GLEAN_10017040	1.09481	8.59664	13.7206	0.356069	0.12347	0.126397
KN_GLEAN_10017067	3.11185	2.90778	2.8534	0.677375	0.684213	1.3959
KN_GLEAN_10017096	44.4405	25.1269	14.1063	0	0	0
KN_GLEAN_10001036	8.98084	4.19447	6.1554	0	0	0
KN_GLEAN_10018000	18.4012	20.1607	24.0111	2.44286	4.29439	5.52148
KN_GLEAN_10018027	12.3239	9.19083	8.01416	0	0	0
KN_GLEAN_10000992	9.02862	9.7005	3.29722	0	0	0
KN_GLEAN_10017740	4.74451	1.87637	1.11897	0	0.20286	0.414047
KN_GLEAN_10001923	2.06334	10.1974	1.02781	0	0	0
KN_GLEAN_10000882	20.1879	21.7525	21.3734	1.02464	0.152023	0
KN_GLEAN_10000846	4.52966	1.58028	4.56767	0	0	0
KN_GLEAN_10000816	1.63143	1.18413	1.56825	0.140126	0	0.149199
KN_GLEAN_10015283	1.19387	3.57	3.73853	0	0	0
KN_GLEAN_10001216	2.81932	3.18813	2.66619	0	0	0
KN_GLEAN_10023439	5.60223	2.06729	1.712	0	0	0
KN_GLEAN_10016881	5.09264	3.78066	4.56203	0	1.30789	0
KN_GLEAN_10016916	20.4424	24.7866	15.0201	1.18204	0.708531	0.36031
KN_GLEAN_10014935	4.98712	6.86191	3.76229	0	0	0
KN_GLEAN_10014637	4.01005	2.85796	1.12547	0	0	0
KN_GLEAN_10014658	5.73792	2.2394	1.78893	0	0	0
KN_GLEAN_10014669	197.927	236.546	216.676	14.2764	3.5598	47.5246
KN_GLEAN_10014450	9.15903	5.29619	2.60865	0	0	0
KN_GLEAN_10018592	29.4573	14.742	8.08367	0.718227	0	2.22816
KN_GLEAN_10023269	22.859	10.1524	13.0321	0	0	0
KN_GLEAN_10023284	37.9165	37.886	39.9769	0	0	2.04621
KN_GLEAN_10023337	4.05751	3.12171	2.54162	0.956054	0	0.953733
KN_GLEAN_10023369	4.26045	30.6103	7.37017	0	0	0
KN_GLEAN_10014248	1.63828	5.83677	7.76243	0	0.175371	0
KN_GLEAN_10014293	16.5022	6.89541	10.0246	0	0	0
KN_GLEAN_10000167	4.01187	1.92726	1.49402	0.537062	0	0
KN_GLEAN_10013922	6.67519	2.64721	3.32943	0.837195	0	0.87628
KN_GLEAN_10000081	5.23746	1.45752	3.98696	0	0	0
KN_GLEAN_10023065	20.7364	16.2965	13.9773	0	2.79859	0
KN_GLEAN_10023066	102.523	77.1834	87.9147	0	0	0
KN_GLEAN_10023121	48.8014	46.8908	57.1477	15.8786	20.115	10.8285
KN_GLEAN_10015468	10.7308	5.16913	5.50284	1.75824	0.54919	2.56659
KN_GLEAN_10013564	1.7968	1.95901	2.21547	0	0	0
KN_GLEAN_10013565	3.26025	2.42306	4.72213	0	1.07083	0
KN_GLEAN_10013530	3.55854	10.3995	12.9343	0.392741	0.823666	0
KN_GLEAN_10013327	1.81558	1.87326	2.53331	0.539236	0.370529	0.188379
